# Supplementary material for: Quantitative Profiling of Nanoscopic Protein Aggregates Reveals Specific Fingerprint of TDP‐43‐Positive Assemblies in Motor Neuron Disease
Source: Adv Sci (Weinh). 2025 Sep 23;12(44):e05484. doi: 10.1002/advs.202505484 (PMC12667529; doi:10.1002/advs.202505484)
Supplement: Supplementary file 2 — Supporting Information [file ADVS-12-e05484-s002.xlsx]

## Sheet: Fig. 5C MNDTDP Corrected
Majority protein IDs	Gene names	Protein names	Log2 Corrected ratio	—Log10 (p-value)
A0AVI2	FER1L5	Fer-1-like protein 5	0.491941	0.610606
A0FGR8	ESYT2	Extended synaptotagmin-2	0.111518	0.143833
A0MZ66	KIAA1598	Shootin-1	-0.0652894	0.0233444
A6NKB5	PCNXL2	Pecanex-like protein 2	0.163308	0.292091
E9PAV3;Q13765	NACA	Nascent polypeptide-associated complex subunit alpha, muscle-specific form;Nascent polypeptide-associated complex subunit alpha	-0.0178724	0.0247428
O00154	ACOT7	Cytosolic acyl coenzyme A thioester hydrolase	-0.220626	0.45427
O00217	NDUFS8	NADH dehydrogenase [ubiquinone] iron-sulfur protein 8, mitochondrial	-0.538131	1.89193
O00231	PSMD11	26S proteasome non-ATPase regulatory subunit 11	0.128755	0.224677
O00264	PGRMC1	Membrane-associated progesterone receptor component 1	0.699888	2.15287
O00303	EIF3F	Eukaryotic translation initiation factor 3 subunit F	-0.0476646	0.108732
O00305;Q02641;Q08289	CACNB4;CACNB1;CACNB2	Voltage-dependent L-type calcium channel subunit beta-4;Voltage-dependent L-type calcium channel subunit beta-1;Voltage-dependent L-type calcium channel subunit beta-2	-0.129121	0.461464
O00330	PDHX	Pyruvate dehydrogenase protein X component, mitochondrial	-0.211719	0.882842
O00399	DCTN6	Dynactin subunit 6	-0.51422	1.17228
O00401	WASL	Neural Wiskott-Aldrich syndrome protein	0.00716961	0.00830184
O00408	PDE2A	cGMP-dependent 3,5-cyclic phosphodiesterase	0.301585	0.837751
O00410	IPO5	Importin-5	-0.119409	0.372523
O00429	DNM1L	Dynamin-1-like protein	0.270649	1.63792
O00483	NDUFA4	Cytochrome c oxidase subunit NDUFA4	-0.149044	0.732521
O00499	BIN1	Myc box-dependent-interacting protein 1	-0.814106	1.91618
O14531	DPYSL4	Dihydropyrimidinase-related protein 4	0.368511	1.27758
O14617	AP3D1	AP-3 complex subunit delta-1	0.507727	1.71877
O14639	ABLIM1	Actin-binding LIM protein 1	0.927791	1.10674
O14745	SLC9A3R1	Na(+)/H(+) exchange regulatory cofactor NHE-RF1	0.182647	0.64649
O14773	TPP1	Tripeptidyl-peptidase 1	-0.224502	0.653839
O14775	GNB5	Guanine nucleotide-binding protein subunit beta-5	-0.127547	0.265971
O14807	MRAS	Ras-related protein M-Ras	0.0588352	0.0615466
O14810	CPLX1	Complexin-1	0.283391	0.408086
O14880	MGST3	Microsomal glutathione S-transferase 3	-0.596488	1.2356
O14936	CASK	Peripheral plasma membrane protein CASK	0.229888	0.210779
O14949	UQCRQ	Cytochrome b-c1 complex subunit 8	-0.0876762	0.14698
O14964	HGS	Hepatocyte growth factor-regulated tyrosine kinase substrate	-0.27496	0.848479
O14979	HNRNPDL	Heterogeneous nuclear ribonucleoprotein D-like	0.874641	1.84747
O14980	XPO1	Exportin-1	-0.515641	1.11422
O15020	SPTBN2	Spectrin beta chain, non-erythrocytic 2	0.17665	0.406698
O15075	DCLK1	Serine/threonine-protein kinase DCLK1	0.162944	0.217926
O15126	SCAMP1	Secretory carrier-associated membrane protein 1	0.15332	0.782559
O15145	ARPC3	Actin-related protein 2/3 complex subunit 3	0.17124	0.208712
O15394	NCAM2	Neural cell adhesion molecule 2	-0.244945	0.530447
O15400	STX7	Syntaxin-7	0.349385	0.948711
O15540	FABP7	Fatty acid-binding protein, brain	-0.602057	0.838711
O43175	PHGDH	D-3-phosphoglycerate dehydrogenase	0.466654	1.25338
O43236	SEPT4	Septin-4	-0.459129	2.13249
O43237	DYNC1LI2	Cytoplasmic dynein 1 light intermediate chain 2	1.05305	2.323
O43242	PSMD3	26S proteasome non-ATPase regulatory subunit 3	0.0571307	0.0991051
O43272	PRODH	Proline dehydrogenase 1, mitochondrial	-0.00901422	0.021181
O43301	HSPA12A	Heat shock 70 kDa protein 12A	0.111124	0.601559
O43390	HNRNPR	Heterogeneous nuclear ribonucleoprotein R	0.27401	0.857213
O43399	TPD52L2	Tumor protein D54	-0.158627	0.360092
O43426	SYNJ1	Synaptojanin-1	0.0271196	0.0468252
O43488	AKR7A2	Aflatoxin B1 aldehyde reductase member 2	-0.181528	0.215459
O43491	EPB41L2	Band 4.1-like protein 2	1.00109	2.04916
O43581	SYT7	Synaptotagmin-7	-0.390846	1.12348
O43598	DNPH1	2-deoxynucleoside 5-phosphate N-hydrolase 1	-0.489306	2.21911
O43615	TIMM44	Mitochondrial import inner membrane translocase subunit TIM44	-0.0956443	0.381267
O43678	NDUFA2	NADH dehydrogenase [ubiquinone] 1 alpha subcomplex subunit 2	-0.252936	1.54117
O43681	ASNA1	ATPase ASNA1	-0.199611	0.216622
O43707	ACTN4	Alpha-actinin-4	-0.184434	1.26281
O43761	SYNGR3	Synaptogyrin-3	-0.0110038	0.0166558
O43765	SGTA	Small glutamine-rich tetratricopeptide repeat-containing protein alpha	-0.942596	2.76915
O43776	NARS	Asparagine--tRNA ligase, cytoplasmic	-0.42565	0.896573
O43809	NUDT21	Cleavage and polyadenylation specificity factor subunit 5	0.279194	0.3756
O43813	LANCL1	LanC-like protein 1	-0.282653	0.649369
O43837	IDH3B	Isocitrate dehydrogenase [NAD] subunit beta, mitochondrial	-0.108618	0.449562
O43865	AHCYL1	Putative adenosylhomocysteinase 2	-0.135654	0.405976
O60256	PRPSAP2	Phosphoribosyl pyrophosphate synthase-associated protein 2	0.00871538	0.0283871
O60262	GNG7	Guanine nucleotide-binding protein G(I)/G(S)/G(O) subunit gamma-7	0.230321	0.552267
O60268	KIAA0513	Uncharacterized protein KIAA0513	0.159465	0.548936
O60282	KIF5C	Kinesin heavy chain isoform 5C	0.199087	0.5726
O60313	OPA1	Dynamin-like 120 kDa protein, mitochondrial;Dynamin-like 120 kDa protein, form S1	0.106709	0.482183
O60506	SYNCRIP	Heterogeneous nuclear ribonucleoprotein Q	0.415942	1.3606
O60641	SNAP91	Clathrin coat assembly protein AP180	0.431924	0.495579
O60664	PLIN3	Perilipin-3	-0.222622	0.994793
O60763	USO1	General vesicular transport factor p115	2.09257	1.67422
O60888	CUTA	Protein CutA	0.256691	0.41386
O75061	DNAJC6	Putative tyrosine-protein phosphatase auxilin	0.229698	1.2859
O75077	ADAM23	Disintegrin and metalloproteinase domain-containing protein 23	-0.141028	0.493835
O75083	WDR1	WD repeat-containing protein 1	-0.960041	1.50718
O75116	ROCK2	Rho-associated protein kinase 2	-0.562028	1.58927
O75122	CLASP2	CLIP-associating protein 2	0.361538	1.05968
O75306	NDUFS2	NADH dehydrogenase [ubiquinone] iron-sulfur protein 2, mitochondrial	-0.413546	3.0198
O75323	GBAS	Protein NipSnap homolog 2	-0.156141	0.355694
O75340	PDCD6	Programmed cell death protein 6	-0.33962	0.78452
O75363	BCAS1	Breast carcinoma-amplified sequence 1	0.558082	0.685013
O75367	H2AFY	Core histone macro-H2A.1	-0.256387	0.597292
O75380	NDUFS6	NADH dehydrogenase [ubiquinone] iron-sulfur protein 6, mitochondrial	0.131234	0.57776
O75390	CS	Citrate synthase, mitochondrial	0.329115	1.71467
O75396	SEC22B	Vesicle-trafficking protein SEC22b	-0.00784587	0.0110351
O75475	PSIP1	PC4 and SFRS1-interacting protein	0.341093	1.34216
O75489	NDUFS3	NADH dehydrogenase [ubiquinone] iron-sulfur protein 3, mitochondrial	-0.231416	0.718655
O75508	CLDN11	Claudin-11	-0.389867	2.03881
O75521	ECI2	Enoyl-CoA delta isomerase 2, mitochondrial	0.361316	0.705444
O75531	BANF1	Barrier-to-autointegration factor;Barrier-to-autointegration factor, N-terminally processed	-0.149942	0.582228
O75569	PRKRA	Interferon-inducible double-stranded RNA-dependent protein kinase activator A	0.27814	0.451099
O75592	MYCBP2	E3 ubiquitin-protein ligase MYCBP2	0.0254911	0.065896
O75746	SLC25A12	Calcium-binding mitochondrial carrier protein Aralar1	-0.324611	1.30286
O75781	PALM	Paralemmin-1	-0.290106	0.615789
O75787	ATP6AP2	Renin receptor	-0.523609	2.81704
O75822	EIF3J	Eukaryotic translation initiation factor 3 subunit J	-0.713181	2.21545
O75832	PSMD10	26S proteasome non-ATPase regulatory subunit 10	0.218464	0.29083
O75891	ALDH1L1	Cytosolic 10-formyltetrahydrofolate dehydrogenase	-0.666977	1.75334
O75914	PAK3	Serine/threonine-protein kinase PAK 3	-0.124813	0.199102
O75915	ARL6IP5	PRA1 family protein 3	0.143476	0.372336
O75935	DCTN3	Dynactin subunit 3	-0.288387	0.72376
O75947	ATP5H	ATP synthase subunit d, mitochondrial	-0.124448	0.510134
O75955	FLOT1	Flotillin-1	-0.361979	1.7479
O75964	ATP5L	ATP synthase subunit g, mitochondrial	-0.349188	1.15818
O76054	SEC14L2	SEC14-like protein 2	-0.00257102	0.0033759
O76070	SNCG	Gamma-synuclein	-0.587096	0.924181
O94760	DDAH1	N(G),N(G)-dimethylarginine dimethylaminohydrolase 1	-0.135102	0.594126
O94772	LY6H	Lymphocyte antigen 6H	0.090365	0.11504
O94811	TPPP	Tubulin polymerization-promoting protein	-0.214264	0.601699
O94819	KBTBD11	Kelch repeat and BTB domain-containing protein 11	0.428149	1.47045
O94826	TOMM70A	Mitochondrial import receptor subunit TOM70	-0.029806	0.162871
O94856	NFASC	Neurofascin	-0.487874	1.88302
O94919	ENDOD1	Endonuclease domain-containing 1 protein	0.538648	1.1143
O94925	GLS	Glutaminase kidney isoform, mitochondrial	0.686542	0.969336
O94967	WDR47	WD repeat-containing protein 47	-0.190374	0.35566
O94973	AP2A2	AP-2 complex subunit alpha-2	0.0253373	0.0592761
O94985	CLSTN1	Calsyntenin-1;Soluble Alc-alpha;CTF1-alpha	0.613415	2.42389
O95154	AKR7A3	Aflatoxin B1 aldehyde reductase member 3	0.0393695	0.0793369
O95182	NDUFA7	NADH dehydrogenase [ubiquinone] 1 alpha subcomplex subunit 7	-0.254462	0.837504
O95197	RTN3	Reticulon-3	-0.0871329	0.111815
O95202	LETM1	LETM1 and EF-hand domain-containing protein 1, mitochondrial	-0.29726	0.601446
O95292	VAPB	Vesicle-associated membrane protein-associated protein B/C	0.273805	0.58355
O95294	RASAL1	RasGAP-activating-like protein 1	0.196345	0.530928
O95299	NDUFA10	NADH dehydrogenase [ubiquinone] 1 alpha subcomplex subunit 10, mitochondrial	-0.0207067	0.105752
O95670	ATP6V1G2	V-type proton ATPase subunit G 2	0.208758	0.366807
O95674	CDS2	Phosphatidate cytidylyltransferase 2	0.219665	0.392906
O95716	RAB3D	Ras-related protein Rab-3D	0.126167	0.32211
O95741	CPNE6	Copine-6	-0.930053	2.68373
O95757	HSPA4L	Heat shock 70 kDa protein 4L	0.237949	0.112253
O95782	AP2A1	AP-2 complex subunit alpha-1	-0.0661715	0.188473
O95970	LGI1	Leucine-rich glioma-inactivated protein 1	0.0451213	0.0563151
P00338	LDHA	L-lactate dehydrogenase A chain	-0.375033	1.26971
P00352	ALDH1A1	Retinal dehydrogenase 1	-0.227139	0.396942
P00367;P49448	GLUD1;GLUD2	Glutamate dehydrogenase 1, mitochondrial;Glutamate dehydrogenase 2, mitochondrial	-0.306999	1.28344
P00387	CYB5R3	NADH-cytochrome b5 reductase 3;NADH-cytochrome b5 reductase 3 membrane-bound form;NADH-cytochrome b5 reductase 3 soluble form	0.618859	1.69093
P00403	MT-CO2	Cytochrome c oxidase subunit 2	-0.73572	3.26705
P00441	SOD1	Superoxide dismutase [Cu-Zn]	0.387249	1.09069
P00492	HPRT1	Hypoxanthine-guanine phosphoribosyltransferase	0.525042	1.26085
P00505	GOT2	Aspartate aminotransferase, mitochondrial	1.46677	0.656411
P00558	PGK1	Phosphoglycerate kinase 1	-1.85481	4.54287
P00568	AK1	Adenylate kinase isoenzyme 1	-0.17777	0.427122
P00738;P00739	HP;HPR	Haptoglobin;Haptoglobin alpha chain;Haptoglobin beta chain;Haptoglobin-related protein	0.988915	1.08881
P00846	MT-ATP6	ATP synthase subunit a	-0.141099	0.22375
P00915	CA1	Carbonic anhydrase 1	0.0837783	0.190897
P00918	CA2	Carbonic anhydrase 2	0.0119699	0.0355591
P00966	ASS1	Argininosuccinate synthase	0.140412	0.280389
P01009	SERPINA1	Alpha-1-antitrypsin;Short peptide from AAT	-0.253259	0.818815
P01024	C3	Complement C3;Complement C3 beta chain;C3-beta-c;Complement C3 alpha chain;C3a anaphylatoxin;Acylation stimulating protein;Complement C3b alpha chain;Complement C3c alpha chain fragment 1;Complement C3dg fragment;Complement C3g fragment;Complement C3d fragment;Complement C3f fragment;Complement C3c alpha chain fragment 2	-0.554545	2.15906
P01034	CST3	Cystatin-C	-0.145119	0.126816
P01116	KRAS	GTPase KRas;GTPase KRas, N-terminally processed	0.169582	0.713307
P01834;P0DOX7	IGKC	Ig kappa chain C region	0.999219	0.765107
P01876;P01877	IGHA1;IGHA2	Ig alpha-1 chain C region;Ig alpha-2 chain C region	0.561867	0.470308
P02042	HBD	Hemoglobin subunit delta	-0.322045	0.834069
P02511	CRYAB	Alpha-crystallin B chain	-0.011229	0.0364927
P02545	LMNA	Prelamin-A/C;Lamin-A/C	0.189588	0.491423
P02647	APOA1	Apolipoprotein A-I;Proapolipoprotein A-I;Truncated apolipoprotein A-I	-0.297553	1.13928
P02649	APOE	Apolipoprotein E	-0.054774	0.124871
P02671	FGA	Fibrinogen alpha chain;Fibrinopeptide A;Fibrinogen alpha chain	-0.575914	1.99444
P02675	FGB	Fibrinogen beta chain;Fibrinopeptide B;Fibrinogen beta chain	-0.872861	3.09379
P02679	FGG	Fibrinogen gamma chain	-0.243516	0.681448
P02686	MBP	Myelin basic protein	0.157845	0.170022
P02689	PMP2	Myelin P2 protein	0.373197	0.320509
P02763	ORM1	Alpha-1-acid glycoprotein 1	0.526121	0.252485
P02787	TF	Serotransferrin	1.03473	0.895985
P02794	FTH1	Ferritin heavy chain;Ferritin heavy chain, N-terminally processed	1.14829	0.62154
P04040	CAT	Catalase	0.173436	0.127406
P04075	ALDOA	Fructose-bisphosphate aldolase A	0.364046	0.92955
P04080	CSTB	Cystatin-B	-0.754471	2.83081
P04156	PRNP	Major prion protein	0.239257	0.435777
P04179	SOD2	Superoxide dismutase [Mn], mitochondrial	0.578713	2.03889
P04181	OAT	Ornithine aminotransferase, mitochondrial;Ornithine aminotransferase, hepatic form;Ornithine aminotransferase, renal form	-0.141852	0.344439
P04216	THY1	Thy-1 membrane glycoprotein	-0.107701	0.367466
P04271	S100B	Protein S100-B	0.461132	1.55289
P04350	TUBB4A	Tubulin beta-4A chain	-0.413078	2.07508
P04406	GAPDH	Glyceraldehyde-3-phosphate dehydrogenase	0.383867	0.692486
P04632	CAPNS1	Calpain small subunit 1	0.0370866	0.0691082
P04792	HSPB1	Heat shock protein beta-1	0.0208649	0.0350642
P04899	GNAI2	Guanine nucleotide-binding protein G(i) subunit alpha-2	-0.476871	1.63797
P05023	ATP1A1	Sodium/potassium-transporting ATPase subunit alpha-1	-0.217421	1.16418
P05026	ATP1B1	Sodium/potassium-transporting ATPase subunit beta-1	-0.1578	0.633121
P05090	APOD	Apolipoprotein D	0.385581	0.501839
P05091	ALDH2	Aldehyde dehydrogenase, mitochondrial	0.267081	1.10076
P05109	S100A8	Protein S100-A8;Protein S100-A8, N-terminally processed	0.932965	1.29701
P05114	HMGN1	Non-histone chromosomal protein HMG-14	-0.0200778	0.0457381
P05141	SLC25A5	ADP/ATP translocase 2;ADP/ATP translocase 2, N-terminally processed	-0.219054	0.797238
P05165	PCCA	Propionyl-CoA carboxylase alpha chain, mitochondrial	-0.132932	0.29177
P05386	RPLP1	60S acidic ribosomal protein P1	-0.569308	1.90155
P05387	RPLP2	60S acidic ribosomal protein P2	0.588012	1.06752
P05388;Q8NHW5	RPLP0;RPLP0P6	60S acidic ribosomal protein P0;60S acidic ribosomal protein P0-like	-0.166263	0.726765
P05413	FABP3	Fatty acid-binding protein, heart	0.208681	0.199105
P05556	ITGB1	Integrin beta-1	-0.0929174	0.389599
P05771	PRKCB	Protein kinase C beta type	-0.284494	0.922194
P06576	ATP5B	ATP synthase subunit beta, mitochondrial	0.144616	0.16858
P06702	S100A9	Protein S100-A9	1.69664	1.47385
P06733	ENO1	Alpha-enolase	-0.469679	0.771634
P06744	GPI	Glucose-6-phosphate isomerase	-2.32196	3.74129
P06748	NPM1	Nucleophosmin	-1.63196	3.73331
P07093	SERPINE2	Glia-derived nexin	0.0629532	0.0362725
P07099	EPHX1	Epoxide hydrolase 1	-0.0147331	0.0147774
P07108	DBI	Acyl-CoA-binding protein	-0.847336	1.01024
P07195	LDHB	L-lactate dehydrogenase B chain	-0.230919	0.456312
P07196	NEFL	Neurofilament light polypeptide	0.993002	2.68059
P07197	NEFM	Neurofilament medium polypeptide	0.990946	2.35354
P07203	GPX1	Glutathione peroxidase 1	0.0718088	0.225821
P07305	H1F0	Histone H1.0;Histone H1.0, N-terminally processed	-0.329383	0.677637
P07339	CTSD	Cathepsin D;Cathepsin D light chain;Cathepsin D heavy chain	-0.192047	0.86637
P07355;A6NMY6	ANXA2;ANXA2P2	Annexin A2;Putative annexin A2-like protein	0.57024	0.73818
P07384	CAPN1	Calpain-1 catalytic subunit	0.101337	0.481622
P07437	TUBB	Tubulin beta chain	0.099396	0.394218
P07737	PFN1	Profilin-1	0.283166	0.743171
P07814	EPRS	Bifunctional glutamate/proline--tRNA ligase;Glutamate--tRNA ligase;Proline--tRNA ligase	-0.0726961	0.174914
P07858	CTSB	Cathepsin B;Cathepsin B light chain;Cathepsin B heavy chain	0.691688	0.844384
P07900	HSP90AA1	Heat shock protein HSP 90-alpha	-0.126295	0.202978
P07910;P0DMR1;O60812;B7ZW38;B2RXH8	HNRNPC;HNRNPCL4;HNRNPCL1;HNRNPCL3;HNRNPCL2	Heterogeneous nuclear ribonucleoproteins C1/C2;Heterogeneous nuclear ribonucleoprotein C-like 4;Heterogeneous nuclear ribonucleoprotein C-like 1;Heterogeneous nuclear ribonucleoprotein C-like 3;Heterogeneous nuclear ribonucleoprotein C-like 2	0.417554	1.61637
P07954	FH	Fumarate hydratase, mitochondrial	-1.44003	3.4327
P08133	ANXA6	Annexin A6	-0.328037	1.95043
P08195	SLC3A2	4F2 cell-surface antigen heavy chain	-0.256263	1.54942
P08237	PFKM	ATP-dependent 6-phosphofructokinase, muscle type	0.0125577	0.0425994
P08238	HSP90AB1	Heat shock protein HSP 90-beta	0.120821	0.259658
P08247	SYP	Synaptophysin	-0.054808	0.134991
P08559	PDHA1	Pyruvate dehydrogenase E1 component subunit alpha, somatic form, mitochondrial	-0.714782	3.45565
P08574	CYC1	Cytochrome c1, heme protein, mitochondrial	-0.181523	0.51487
P08670	VIM	Vimentin	-0.662704	1.76511
P08708	RPS17	40S ribosomal protein S17	-0.00221571	0.00424834
P08758	ANXA5	Annexin A5	0.0501908	0.198122
P09104	ENO2	Gamma-enolase	-0.579942	1.3722
P09110	ACAA1	3-ketoacyl-CoA thiolase, peroxisomal	-0.28372	0.59667
P09211	GSTP1	Glutathione S-transferase P	0.708111	1.6489
P09382	LGALS1	Galectin-1	0.803202	3.41672
P09417	QDPR	Dihydropteridine reductase	-0.47526	1.50493
P09429;B2RPK0	HMGB1;HMGB1P1	High mobility group protein B1;Putative high mobility group protein B1-like 1	-0.400893	0.713698
P09471	GNAO1	Guanine nucleotide-binding protein G(o) subunit alpha	-0.127053	0.202892
P09496	CLTA	Clathrin light chain A	-0.511743	1.09925
P09497	CLTB	Clathrin light chain B	-0.274831	0.444041
P09543	CNP	2,3-cyclic-nucleotide 3-phosphodiesterase	0.0167235	0.0584679
P09622	DLD	Dihydrolipoyl dehydrogenase, mitochondrial	0.185747	0.321617
P09651;Q32P51;A0A2R8Y4L2	HNRNPA1;HNRNPA1L2	Heterogeneous nuclear ribonucleoprotein A1;Heterogeneous nuclear ribonucleoprotein A1, N-terminally processed;Heterogeneous nuclear ribonucleoprotein A1-like 2	-0.257763	0.629795
P09669	COX6C	Cytochrome c oxidase subunit 6C	1.34318	0.839903
P09874	PARP1	Poly [ADP-ribose] polymerase 1	0.842164	1.21702
P09936	UCHL1	Ubiquitin carboxyl-terminal hydrolase isozyme L1	-1.76311	4.57811
P09972	ALDOC	Fructose-bisphosphate aldolase C	0.0546823	0.190269
P0CG30;P0CG29	GSTT2B;GSTT2	Glutathione S-transferase theta-2B;Glutathione S-transferase theta-2	-0.21892	0.758217
P0DJI8;P0DJI9	SAA1;SAA2	Serum amyloid A-1 protein;Amyloid protein A;Serum amyloid protein A(2-104);Serum amyloid protein A(3-104);Serum amyloid protein A(2-103);Serum amyloid protein A(2-102);Serum amyloid protein A(4-101);Serum amyloid A-2 protein	-0.829287	1.07225
P0DMV9;P0DMV8	HSPA1B;HSPA1A	Heat shock 70 kDa protein 1B;Heat shock 70 kDa protein 1A	-0.261751	1.3559
P0DOX5;P01857	IGHG1	Ig gamma-1 chain C region	0.275959	0.379996
P0DOX8;B9A064;P0CG04	IGLL5;IGLC1	Immunoglobulin lambda-like polypeptide 5;Ig lambda-1 chain C regions	1.2102	2.02943
P0DOY3;P0DOY2;P0CF74	IGLC6	Ig lambda-6 chain C region	3.35008	0.296734
P10114;Q9Y3L5	RAP2A;RAP2C	Ras-related protein Rap-2a;Ras-related protein Rap-2c	0.103205	0.522628
P10412	HIST1H1E	Histone H1.4	-0.485746	1.34891
P10515	DLAT	Dihydrolipoyllysine-residue acetyltransferase component of pyruvate dehydrogenase complex, mitochondrial	-0.0866448	0.306108
P10606	COX5B	Cytochrome c oxidase subunit 5B, mitochondrial	-0.107837	0.808355
P10636	MAPT	Microtubule-associated protein tau	0.487589	1.68648
P10809	HSPD1	60 kDa heat shock protein, mitochondrial	0.265329	0.305313
P10909	CLU	Clusterin;Clusterin beta chain;Clusterin alpha chain	-0.184394	2.05219
P10915	HAPLN1	Hyaluronan and proteoglycan link protein 1	-0.0763788	0.172757
P11021	HSPA5	78 kDa glucose-regulated protein	-0.0118106	0.048138
P11137	MAP2	Microtubule-associated protein 2	1.38107	1.37085
P11142	HSPA8	Heat shock cognate 71 kDa protein	-0.159353	0.637508
P11169;Q8TDB8	SLC2A3;SLC2A14	Solute carrier family 2, facilitated glucose transporter member 3;Solute carrier family 2, facilitated glucose transporter member 14	0.0353159	0.0692979
P11171	EPB41	Protein 4.1	-0.702312	2.26749
P11177	PDHB	Pyruvate dehydrogenase E1 component subunit beta, mitochondrial	-0.6223	2.79868
P11216	PYGB	Glycogen phosphorylase, brain form	-0.133775	0.420263
P11217	PYGM	Glycogen phosphorylase, muscle form	0.0722268	0.122909
P11233	RALA	Ras-related protein Ral-A	-0.113603	0.148886
P11277	SPTB	Spectrin beta chain, erythrocytic	-0.871652	3.08404
P11413	G6PD	Glucose-6-phosphate 1-dehydrogenase	0.0910483	0.13922
P11940;Q9H361	PABPC1;PABPC3	Polyadenylate-binding protein 1;Polyadenylate-binding protein 3	0.696791	1.53083
P12036	NEFH	Neurofilament heavy polypeptide	1.77408	1.48783
P12235	SLC25A4	ADP/ATP translocase 1	-0.253428	1.56127
P12236	SLC25A6	ADP/ATP translocase 3;ADP/ATP translocase 3, N-terminally processed	-0.195825	1.26806
P12277	CKB	Creatine kinase B-type	-1.72492	2.54683
P12532	CKMT1A	Creatine kinase U-type, mitochondrial	-1.02338	3.05063
P12814	ACTN1	Alpha-actinin-1	0.110997	0.294342
P12956	XRCC6	X-ray repair cross-complementing protein 6	-0.541174	2.95051
P13010	XRCC5	X-ray repair cross-complementing protein 5	-0.581718	2.17131
P13073	COX4I1	Cytochrome c oxidase subunit 4 isoform 1, mitochondrial	-0.151754	1.14438
P13473	LAMP2	Lysosome-associated membrane glycoprotein 2	0.0402394	0.187147
P13489	RNH1	Ribonuclease inhibitor	-0.823346	2.6258
P13591	NCAM1	Neural cell adhesion molecule 1	-0.196713	1.30557
P13611	VCAN	Versican core protein	-0.0532368	0.142338
P13637	ATP1A3	Sodium/potassium-transporting ATPase subunit alpha-3	-0.165411	0.634313
P13639	EEF2	Elongation factor 2	0.0972419	0.132688
P13693;Q56UQ5	TPT1	Translationally-controlled tumor protein;TPT1-like protein	-0.0567304	0.0223371
P13726	F3	Tissue factor	-1.49448	0.982235
P13797	PLS3	Plastin-3	0.392793	1.51442
P13804	ETFA	Electron transfer flavoprotein subunit alpha, mitochondrial	-0.145879	0.254191
P13861	PRKAR2A	cAMP-dependent protein kinase type II-alpha regulatory subunit	0.575962	0.884721
P14136	GFAP	Glial fibrillary acidic protein	-1.00294	2.10573
P14406	COX7A2	Cytochrome c oxidase subunit 7A2, mitochondrial	-0.101609	0.199872
P14415	ATP1B2	Sodium/potassium-transporting ATPase subunit beta-2	-0.328921	1.16547
P14618	PKM	Pyruvate kinase PKM	0.224519	0.224978
P14625	HSP90B1	Endoplasmin	-0.179978	0.221272
P14854	COX6B1	Cytochrome c oxidase subunit 6B1	0.602758	1.08144
P14866	HNRNPL	Heterogeneous nuclear ribonucleoprotein L	0.164939	0.306294
P14868	DARS	Aspartate--tRNA ligase, cytoplasmic	-0.0418419	0.0877347
P14927	UQCRB	Cytochrome b-c1 complex subunit 7	0.262324	0.833944
P15104	GLUL	Glutamine synthetase	-0.213112	0.6559
P15311	EZR	Ezrin	0.452095	0.831112
P15531	NME1	Nucleoside diphosphate kinase A	0.617397	1.75037
P15880	RPS2	40S ribosomal protein S2	-0.136724	0.72556
P15954	COX7C	Cytochrome c oxidase subunit 7C, mitochondrial	-0.434137	2.09834
P16070	CD44	CD44 antigen	-0.33029	1.65863
P16104;Q8IUE6;Q96QV6	H2AFX;HIST2H2AB;HIST1H2AA	Histone H2AX;Histone H2A type 2-B;Histone H2A type 1-A	-0.428188	1.20878
P16152	CBR1	Carbonyl reductase [NADPH] 1	-0.74987	2.59879
P16298	PPP3CB	Serine/threonine-protein phosphatase 2B catalytic subunit beta isoform	-0.354298	0.682514
P16401	HIST1H1B	Histone H1.5	-0.379302	1.31302
P16402	HIST1H1D	Histone H1.3	-0.428509	0.591594
P16403	HIST1H1C	Histone H1.2	-0.577352	0.955233
P16615	ATP2A2	Sarcoplasmic/endoplasmic reticulum calcium ATPase 2	0.188153	0.889775
P16870	CPE	Carboxypeptidase E	0.681196	0.569555
P16949	STMN1	Stathmin	-0.146309	0.194575
P17066;P48741	HSPA6;HSPA7	Heat shock 70 kDa protein 6;Putative heat shock 70 kDa protein 7	0.720026	1.3158
P17096	HMGA1	High mobility group protein HMG-I/HMG-Y	-0.0879973	0.133727
P17174	GOT1	Aspartate aminotransferase, cytoplasmic	0.827934	1.05
P17252	PRKCA	Protein kinase C alpha type	-0.795781	2.92497
P17302	GJA1	Gap junction alpha-1 protein	-0.130157	0.454303
P17600	SYN1	Synapsin-1	0.0716058	0.0796232
P17612	PRKACA	cAMP-dependent protein kinase catalytic subunit alpha	-0.1136	0.200766
P17655	CAPN2	Calpain-2 catalytic subunit	-0.490334	1.16247
P17677	GAP43	Neuromodulin	-0.161682	0.245584
P17858	PFKL	ATP-dependent 6-phosphofructokinase, liver type	0.480613	0.963063
P17931	LGALS3	Galectin-3	-0.267088	1.67046
P17980	PSMC3	26S protease regulatory subunit 6A	-0.344888	2.07379
P17987	TCP1	T-complex protein 1 subunit alpha	-0.373339	1.91635
P18124	RPL7	60S ribosomal protein L7	-0.246221	0.794088
P18206	VCL	Vinculin	0.0151384	0.0314
P18621	RPL17	60S ribosomal protein L17	0.0535917	0.144534
P18669	PGAM1	Phosphoglycerate mutase 1	-1.94279	4.09775
P18859	ATP5J	ATP synthase-coupling factor 6, mitochondrial	0.485369	1.91558
P19086	GNAZ	Guanine nucleotide-binding protein G(z) subunit alpha	-0.424598	1.11424
P19105;O14950	MYL12A;MYL12B	Myosin regulatory light chain 12A;Myosin regulatory light chain 12B	-0.0550954	0.105662
P19338	NCL	Nucleolin	-1.07745	3.46404
P19367	HK1	Hexokinase-1	0.317931	2.05262
P19404	NDUFV2	NADH dehydrogenase [ubiquinone] flavoprotein 2, mitochondrial	0.466805	1.29286
P19623	SRM	Spermidine synthase	0.131133	0.33463
P20020	ATP2B1	Plasma membrane calcium-transporting ATPase 1	-0.422188	2.65017
P20042	EIF2S2	Eukaryotic translation initiation factor 2 subunit 2	0.734056	2.08931
P20073	ANXA7	Annexin A7	0.0355343	0.120511
P20290	BTF3	Transcription factor BTF3	-0.275661	0.493159
P20336	RAB3A	Ras-related protein Rab-3A	-0.0405362	0.21538
P20339	RAB5A	Ras-related protein Rab-5A	-0.06936	0.537421
P20674	COX5A	Cytochrome c oxidase subunit 5A, mitochondrial	-0.0316391	0.132539
P20916	MAG	Myelin-associated glycoprotein	0.699286	1.96793
P20936	RASA1	Ras GTPase-activating protein 1	0.12043	0.213196
P21266	GSTM3	Glutathione S-transferase Mu 3	-0.425533	0.862784
P21281	ATP6V1B2	V-type proton ATPase subunit B, brain isoform	-0.276671	0.637704
P21283	ATP6V1C1	V-type proton ATPase subunit C 1	0.0847864	0.124394
P21291	CSRP1	Cysteine and glycine-rich protein 1	-0.4887	1.29774
P21333	FLNA	Filamin-A	-0.622913	1.69866
P21579	SYT1	Synaptotagmin-1	0.0511044	0.181502
P21695	GPD1	Glycerol-3-phosphate dehydrogenase [NAD(+)], cytoplasmic	1.08452	1.71988
P21796	VDAC1	Voltage-dependent anion-selective channel protein 1	-0.208688	0.982345
P21912	SDHB	Succinate dehydrogenase [ubiquinone] iron-sulfur subunit, mitochondrial	0.0692842	0.561744
P21926	CD9	CD9 antigen	-0.842004	3.83636
P21964	COMT	Catechol O-methyltransferase	-0.240832	0.704615
P21980	TGM2	Protein-glutamine gamma-glutamyltransferase 2	-0.387971	1.42625
P22059	OSBP	Oxysterol-binding protein 1	0.0657531	0.177827
P22061	PCMT1	Protein-L-isoaspartate(D-aspartate) O-methyltransferase	0.552255	0.641723
P22234	PAICS	Multifunctional protein ADE2;Phosphoribosylaminoimidazole-succinocarboxamide synthase;Phosphoribosylaminoimidazole carboxylase	-0.371621	0.528515
P22307	SCP2	Non-specific lipid-transfer protein	0.143891	0.660405
P22314	UBA1	Ubiquitin-like modifier-activating enzyme 1	-1.46231	3.98426
P22626	HNRNPA2B1	Heterogeneous nuclear ribonucleoproteins A2/B1	-0.0690498	0.16821
P22694	PRKACB	cAMP-dependent protein kinase catalytic subunit beta	-0.141096	0.257754
P22695	UQCRC2	Cytochrome b-c1 complex subunit 2, mitochondrial	-0.295537	1.65392
P23246	SFPQ	Splicing factor, proline- and glutamine-rich	0.392558	1.05184
P23381	WARS	Tryptophan--tRNA ligase, cytoplasmic;T1-TrpRS;T2-TrpRS	-0.340346	0.654904
P23396	RPS3	40S ribosomal protein S3	-0.320268	0.90641
P23471	PTPRZ1	Receptor-type tyrosine-protein phosphatase zeta	-0.248042	0.735925
P23515	OMG	Oligodendrocyte-myelin glycoprotein	0.172487	0.933887
P23526	AHCY	Adenosylhomocysteinase	-0.0589994	0.11095
P23528	CFL1	Cofilin-1	-0.197672	0.735358
P23634	ATP2B4	Plasma membrane calcium-transporting ATPase 4	-0.255255	1.43064
P23763	VAMP1	Vesicle-associated membrane protein 1	-0.945988	0.834468
P23786	CPT2	Carnitine O-palmitoyltransferase 2, mitochondrial	-0.207025	0.426153
P24534	EEF1B2	Elongation factor 1-beta	-0.501381	1.70829
P24539	ATP5F1	ATP synthase F(0) complex subunit B1, mitochondrial	-0.062639	0.224301
P24666	ACP1	Low molecular weight phosphotyrosine protein phosphatase	-0.276511	0.938512
P24752	ACAT1	Acetyl-CoA acetyltransferase, mitochondrial	0.383203	0.377617
P24821	TNC	Tenascin	-0.195471	0.114393
P25325	MPST	3-mercaptopyruvate sulfurtransferase	-0.283798	0.485596
P25398	RPS12	40S ribosomal protein S12	-0.235294	1.26786
P25705	ATP5A1	ATP synthase subunit alpha, mitochondrial	0.138615	0.437382
P26038	MSN	Moesin	0.520875	0.638552
P26196	DDX6	Probable ATP-dependent RNA helicase DDX6	-0.0186831	0.0295204
P26232	CTNNA2	Catenin alpha-2	-0.0212297	0.0907871
P26373	RPL13	60S ribosomal protein L13	0.0863316	0.0797779
P26440	IVD	Isovaleryl-CoA dehydrogenase, mitochondrial	0.511544	0.870323
P26639	TARS	Threonine--tRNA ligase, cytoplasmic	0.0633933	0.0740752
P26640	VARS	Valine--tRNA ligase	-0.222361	0.587456
P26641	EEF1G	Elongation factor 1-gamma	0.382088	0.611908
P27338	MAOB	Amine oxidase [flavin-containing] B	-0.239053	0.557977
P27348	YWHAQ	14-3-3 protein theta	-1.04747	3.29427
P27361	MAPK3	Mitogen-activated protein kinase 3	-0.0599293	0.169856
P27449	ATP6V0C	V-type proton ATPase 16 kDa proteolipid subunit	-0.439113	1.07904
P27797	CALR	Calreticulin	-1.98028	4.21446
P27816	MAP4	Microtubule-associated protein 4	0.618987	1.03545
P27824	CANX	Calnexin	0.056261	0.161036
P28161	GSTM2	Glutathione S-transferase Mu 2	0.485022	0.944063
P28331	NDUFS1	NADH-ubiquinone oxidoreductase 75 kDa subunit, mitochondrial	-0.171983	0.563008
P28482	MAPK1	Mitogen-activated protein kinase 1	0.140961	0.169643
P29120	PCSK1	Neuroendocrine convertase 1	-0.454933	1.25131
P29218	IMPA1	Inositol monophosphatase 1	0.297032	0.314796
P29401	TKT	Transketolase	-1.1027	2.84059
P29692	EEF1D	Elongation factor 1-delta	0.463199	1.05129
P29966	MARCKS	Myristoylated alanine-rich C-kinase substrate	1.31581	0.719841
P29992	GNA11	Guanine nucleotide-binding protein subunit alpha-11	0.000573629	0.0010919
P30038	ALDH4A1	Delta-1-pyrroline-5-carboxylate dehydrogenase, mitochondrial	0.528781	0.407575
P30041	PRDX6	Peroxiredoxin-6	-0.272317	0.377714
P30043	BLVRB	Flavin reductase (NADPH)	-0.108764	0.28846
P30044	PRDX5	Peroxiredoxin-5, mitochondrial	-0.3099	0.64547
P30046;A6NHG4	DDT;DDTL	D-dopachrome decarboxylase;D-dopachrome decarboxylase-like protein	-0.126676	0.210131
P30048	PRDX3	Thioredoxin-dependent peroxide reductase, mitochondrial	0.30597	0.924193
P30049	ATP5D	ATP synthase subunit delta, mitochondrial	-0.36529	0.700963
P30050	RPL12	60S ribosomal protein L12	-0.12711	1.03478
P30085	CMPK1	UMP-CMP kinase	-0.316412	0.721534
P30086	PEBP1	Phosphatidylethanolamine-binding protein 1;Hippocampal cholinergic neurostimulating peptide	0.358247	1.14539
P30101	PDIA3	Protein disulfide-isomerase A3	-1.53205	2.92005
P30153	PPP2R1A	Serine/threonine-protein phosphatase 2A 65 kDa regulatory subunit A alpha isoform	-0.354807	1.09208
P30520	ADSS	Adenylosuccinate synthetase isozyme 2	-0.804115	2.76568
P30531	SLC6A1	Sodium- and chloride-dependent GABA transporter 1	-0.0866245	0.074738
P30626	SRI	Sorcin	-0.164866	0.383717
P31040	SDHA	Succinate dehydrogenase [ubiquinone] flavoprotein subunit, mitochondrial	-0.291813	1.70277
P31146	CORO1A	Coronin-1A	0.0474464	0.0435891
P31150	GDI1	Rab GDP dissociation inhibitor alpha	-0.717359	2.58314
P31323	PRKAR2B	cAMP-dependent protein kinase type II-beta regulatory subunit	0.0809074	0.13687
P31689	DNAJA1	DnaJ homolog subfamily A member 1	0.15566	0.632525
P31930	UQCRC1	Cytochrome b-c1 complex subunit 1, mitochondrial	-0.152724	0.834802
P31939	ATIC	Bifunctional purine biosynthesis protein PURH;Phosphoribosylaminoimidazolecarboxamide formyltransferase;IMP cyclohydrolase	-1.20492	2.91827
P31943	HNRNPH1	Heterogeneous nuclear ribonucleoprotein H;Heterogeneous nuclear ribonucleoprotein H, N-terminally processed	0.454972	1.93173
P31946	YWHAB	14-3-3 protein beta/alpha;14-3-3 protein beta/alpha, N-terminally processed	-1.05822	2.82659
P31947	SFN	14-3-3 protein sigma	-0.977872	2.53617
P31948	STIP1	Stress-induced-phosphoprotein 1	1.10797	0.545944
P32004	L1CAM	Neural cell adhesion molecule L1	-0.0451609	0.318438
P32119	PRDX2	Peroxiredoxin-2	0.773991	0.814842
P33176	KIF5B	Kinesin-1 heavy chain	0.3379	1.11337
P34897	SHMT2	Serine hydroxymethyltransferase, mitochondrial	0.961077	1.66856
P34932	HSPA4	Heat shock 70 kDa protein 4	-0.567198	1.35744
P34949	MPI	Mannose-6-phosphate isomerase	-0.365595	0.831099
P35080	PFN2	Profilin-2	-0.085273	0.206527
P35222	CTNNB1	Catenin beta-1	0.189899	0.220277
P35232	PHB	Prohibitin	-0.473711	3.51677
P35241	RDX	Radixin	0.608646	0.730492
P35579	MYH9	Myosin-9	-0.386302	1.2233
P35580	MYH10	Myosin-10	-0.381883	1.07631
P35611	ADD1	Alpha-adducin	0.251346	1.19903
P35612	ADD2	Beta-adducin	0.279171	1.3695
P35613	BSG	Basigin	-0.328811	3.45986
P35637	FUS	RNA-binding protein FUS	0.909873	2.8426
P35749	MYH11	Myosin-11	0.454983	0.374515
P36405	ARL3	ADP-ribosylation factor-like protein 3	-0.160502	0.491351
P36406	TRIM23	E3 ubiquitin-protein ligase TRIM23	0.460317	0.792535
P36542	ATP5C1	ATP synthase subunit gamma, mitochondrial	-0.252984	1.28086
P36543;Q96A05	ATP6V1E1;ATP6V1E2	V-type proton ATPase subunit E 1;V-type proton ATPase subunit E 2	-0.132401	0.316313
P36578	RPL4	60S ribosomal protein L4	-0.127249	0.59273
P36776	LONP1	Lon protease homolog, mitochondrial	-0.65308	2.35895
P36871	PGM1	Phosphoglucomutase-1	-0.201174	0.283218
P36957	DLST	Dihydrolipoyllysine-residue succinyltransferase component of 2-oxoglutarate dehydrogenase complex, mitochondrial	0.858218	1.6157
P36969	GPX4	Phospholipid hydroperoxide glutathione peroxidase, mitochondrial	0.331908	0.48104
P37108	SRP14	Signal recognition particle 14 kDa protein	0.236174	0.302208
P37235;P84074	HPCAL1;HPCA	Hippocalcin-like protein 1;Neuron-specific calcium-binding protein hippocalcin	0.0579765	0.110237
P37837	TALDO1	Transaldolase	-0.0172671	0.0254043
P37840	SNCA	Alpha-synuclein	-0.121469	0.094362
P38117	ETFB	Electron transfer flavoprotein subunit beta	-0.529015	0.911199
P38159	RBMX	RNA-binding motif protein, X chromosome;RNA-binding motif protein, X chromosome, N-terminally processed	0.859372	1.16338
P38606	ATP6V1A	V-type proton ATPase catalytic subunit A	-0.0195566	0.110845
P38646	HSPA9	Stress-70 protein, mitochondrial	0.0612057	0.0848058
P39019	RPS19	40S ribosomal protein S19	-0.0299516	0.0595036
P39023	RPL3	60S ribosomal protein L3	-0.280673	0.350477
P40227	CCT6A	T-complex protein 1 subunit zeta	-0.269561	1.30409
P40429	RPL13A	60S ribosomal protein L13a	-0.0919424	0.836968
P40925	MDH1	Malate dehydrogenase, cytoplasmic	0.31324	0.539876
P40926	MDH2	Malate dehydrogenase, mitochondrial	-0.27992	0.864837
P40939	HADHA	Trifunctional enzyme subunit alpha, mitochondrial;Long-chain enoyl-CoA hydratase;Long chain 3-hydroxyacyl-CoA dehydrogenase	-0.112526	1.00963
P41091;Q2VIR3	EIF2S3;EIF2S3L	Eukaryotic translation initiation factor 2 subunit 3;Putative eukaryotic translation initiation factor 2 subunit 3-like protein	0.259837	0.831728
P41217	CD200	OX-2 membrane glycoprotein	0.342838	0.625514
P41222	PTGDS	Prostaglandin-H2 D-isomerase	1.04555	1.03025
P41250	GARS	Glycine--tRNA ligase	-0.27252	0.885652
P41732	TSPAN7	Tetraspanin-7	-0.132527	0.169641
P42025	ACTR1B	Beta-centractin	-1.19962	2.68897
P42167;P42166	TMPO	Lamina-associated polypeptide 2, isoforms beta/gamma;Thymopoietin;Thymopentin;Lamina-associated polypeptide 2, isoform alpha;Thymopoietin;Thymopentin	0.0461713	0.156276
P42658	DPP6	Dipeptidyl aminopeptidase-like protein 6	-0.0498724	0.10367
P42704	LRPPRC	Leucine-rich PPR motif-containing protein, mitochondrial	0.293374	0.563717
P42765	ACAA2	3-ketoacyl-CoA thiolase, mitochondrial	-0.517066	1.83149
P43003	SLC1A3	Excitatory amino acid transporter 1	-0.286722	0.853297
P43004	SLC1A2	Excitatory amino acid transporter 2	-0.226858	0.614247
P43007	SLC1A4	Neutral amino acid transporter A	-0.421519	1.12734
P43034	PAFAH1B1	Platelet-activating factor acetylhydrolase IB subunit alpha	-0.843059	2.02874
P43121	MCAM	Cell surface glycoprotein MUC18	-1.53305	4.49467
P43243	MATR3	Matrin-3	0.322724	0.677766
P43304	GPD2	Glycerol-3-phosphate dehydrogenase, mitochondrial	-0.193737	1.36505
P43490	NAMPT	Nicotinamide phosphoribosyltransferase	0.449811	0.530388
P45880	VDAC2	Voltage-dependent anion-selective channel protein 2	-0.278057	1.51644
P45954	ACADSB	Short/branched chain specific acyl-CoA dehydrogenase, mitochondrial	-0.398402	1.50608
P45974	USP5	Ubiquitin carboxyl-terminal hydrolase 5	0.031063	0.0384215
P45985	MAP2K4	Dual specificity mitogen-activated protein kinase kinase 4	0.945159	1.85065
P46108	CRK	Adapter molecule crk	-0.158527	1.18926
P46439	GSTM5	Glutathione S-transferase Mu 5	1.78787	0.983307
P46459	NSF	Vesicle-fusing ATPase	-0.194745	1.44273
P46777	RPL5	60S ribosomal protein L5	-1.62895	4.78016
P46778	RPL21	60S ribosomal protein L21	-0.171875	0.54327
P46781	RPS9	40S ribosomal protein S9	-0.0497864	0.0875585
P46782	RPS5	40S ribosomal protein S5;40S ribosomal protein S5, N-terminally processed	-0.111108	0.410147
P46783;Q9NQ39	RPS10;RPS10P5	40S ribosomal protein S10;Putative 40S ribosomal protein S10-like	0.0267382	0.0460822
P46821	MAP1B	Microtubule-associated protein 1B;MAP1B heavy chain;MAP1 light chain LC1	0.356525	0.733023
P46940	IQGAP1	Ras GTPase-activating-like protein IQGAP1	0.146758	0.423994
P46976	GYG1	Glycogenin-1	0.967199	0.945903
P47755	CAPZA2	F-actin-capping protein subunit alpha-2	0.647147	0.988828
P47756	CAPZB	F-actin-capping protein subunit beta	0.598407	1.02223
P48047	ATP5O	ATP synthase subunit O, mitochondrial	0.184333	0.339772
P48426	PIP4K2A	Phosphatidylinositol 5-phosphate 4-kinase type-2 alpha	0.0608537	0.243445
P48506	GCLC	Glutamate--cysteine ligase catalytic subunit	-0.930191	3.17481
P48637	GSS	Glutathione synthetase	0.788923	0.789294
P48643	CCT5	T-complex protein 1 subunit epsilon	-0.430089	0.984211
P48735	IDH2	Isocitrate dehydrogenase [NADP], mitochondrial	-0.740533	2.21322
P48739	PITPNB	Phosphatidylinositol transfer protein beta isoform	-0.212307	0.411687
P49189	ALDH9A1	4-trimethylaminobutyraldehyde dehydrogenase	0.156826	0.279425
P49207	RPL34	60S ribosomal protein L34	-0.175914	0.331333
P49327	FASN	Fatty acid synthase;[Acyl-carrier-protein] S-acetyltransferase;[Acyl-carrier-protein] S-malonyltransferase;3-oxoacyl-[acyl-carrier-protein] synthase;3-oxoacyl-[acyl-carrier-protein] reductase;3-hydroxyacyl-[acyl-carrier-protein] dehydratase;Enoyl-[acyl-carrier-protein] reductase;Oleoyl-[acyl-carrier-protein] hydrolase	0.863899	0.846883
P49368	CCT3	T-complex protein 1 subunit gamma	-0.347765	1.44386
P49407;P32121	ARRB1;ARRB2	Beta-arrestin-1;Beta-arrestin-2	-0.42087	0.900507
P49418	AMPH	Amphiphysin	-0.259679	0.700285
P49419	ALDH7A1	Alpha-aminoadipic semialdehyde dehydrogenase	0.831948	0.454768
P49441	INPP1	Inositol polyphosphate 1-phosphatase	0.0683671	0.114913
P49458	SRP9	Signal recognition particle 9 kDa protein	0.278079	0.796063
P49588	AARS	Alanine--tRNA ligase, cytoplasmic	-0.303198	0.60102
P49591	SARS	Serine--tRNA ligase, cytoplasmic	0.339798	0.550213
P49748	ACADVL	Very long-chain specific acyl-CoA dehydrogenase, mitochondrial	0.153591	0.314306
P49755	TMED10	Transmembrane emp24 domain-containing protein 10	-0.165874	0.278411
P49758	RGS6	Regulator of G-protein signaling 6	0.172152	0.553901
P49773	HINT1	Histidine triad nucleotide-binding protein 1	-0.245645	0.958093
P49802	RGS7	Regulator of G-protein signaling 7	-0.118376	0.260153
P49821	NDUFV1	NADH dehydrogenase [ubiquinone] flavoprotein 1, mitochondrial	-0.332155	2.56018
P49840	GSK3A	Glycogen synthase kinase-3 alpha	0.326413	0.435956
P49841	GSK3B	Glycogen synthase kinase-3 beta	0.0603054	0.126379
P49902	NT5C2	Cytosolic purine 5-nucleotidase	0.398294	0.973926
P49915	GMPS	GMP synthase [glutamine-hydrolyzing]	-0.191963	0.23268
P50135	HNMT	Histamine N-methyltransferase	0.632415	0.789949
P50148	GNAQ	Guanine nucleotide-binding protein G(q) subunit alpha	-0.0921478	1.04649
P50150	GNG4	Guanine nucleotide-binding protein G(I)/G(S)/G(O) subunit gamma-4	0.500735	0.423251
P50213	IDH3A	Isocitrate dehydrogenase [NAD] subunit alpha, mitochondrial	-0.189034	0.397563
P50395	GDI2	Rab GDP dissociation inhibitor beta	-0.80254	2.50275
P50502;Q8IZP2;Q8NFI4	ST13;ST13P4;ST13P5	Hsc70-interacting protein;Putative protein FAM10A4;Putative protein FAM10A5	0.349198	1.09797
P50570	DNM2	Dynamin-2	0.622956	0.855913
P50897	PPT1	Palmitoyl-protein thioesterase 1	-0.201131	1.12592
P50914	RPL14	60S ribosomal protein L14	-0.543717	1.42601
P50990	CCT8	T-complex protein 1 subunit theta	-0.209362	0.460081
P50991	CCT4	T-complex protein 1 subunit delta	-0.304685	0.979185
P50993	ATP1A2	Sodium/potassium-transporting ATPase subunit alpha-2	-0.243406	1.3677
P50995	ANXA11	Annexin A11	-0.119003	0.227994
P51148	RAB5C	Ras-related protein Rab-5C	0.0863144	0.351184
P51149	RAB7A	Ras-related protein Rab-7a	-0.114023	0.635745
P51452	DUSP3	Dual specificity protein phosphatase 3	-0.218764	0.900222
P51553	IDH3G	Isocitrate dehydrogenase [NAD] subunit gamma, mitochondrial	1.01195	2.36768
P51572	BCAP31	B-cell receptor-associated protein 31	0.15418	0.443814
P51608	MECP2	Methyl-CpG-binding protein 2	0.431384	1.70433
P51649	ALDH5A1	Succinate-semialdehyde dehydrogenase, mitochondrial	1.10256	1.41015
P51659	HSD17B4	Peroxisomal multifunctional enzyme type 2;(3R)-hydroxyacyl-CoA dehydrogenase;Enoyl-CoA hydratase 2	0.121194	0.14512
P51665	PSMD7	26S proteasome non-ATPase regulatory subunit 7	0.0340934	0.122003
P51674	GPM6A	Neuronal membrane glycoprotein M6-a	-0.468568	2.67564
P51888	PRELP	Prolargin	0.109915	0.340381
P51991	HNRNPA3	Heterogeneous nuclear ribonucleoprotein A3	0.764699	1.31411
P52272	HNRNPM	Heterogeneous nuclear ribonucleoprotein M	0.219109	0.314826
P52306	RAP1GDS1	Rap1 GTPase-GDP dissociation stimulator 1	-0.50487	2.03574
P52758	HRSP12	Ribonuclease UK114	0.5936	0.650168
P52815	MRPL12	39S ribosomal protein L12, mitochondrial	-0.0191652	0.062966
P52907	CAPZA1	F-actin-capping protein subunit alpha-1	0.679747	1.67163
P52943	CRIP2	Cysteine-rich protein 2	0.325191	1.48713
P53004	BLVRA	Biliverdin reductase A	-0.592161	1.31118
P53365	ARFIP2	Arfaptin-2	-0.0832422	0.280786
P53396	ACLY	ATP-citrate synthase	-0.648776	2.1827
P53597	SUCLG1	Succinyl-CoA ligase [ADP/GDP-forming] subunit alpha, mitochondrial	1.0641	0.973532
P53621	COPA	Coatomer subunit alpha;Xenin;Proxenin	0.749263	0.808583
P53675	CLTCL1	Clathrin heavy chain 2	-0.516213	1.42633
P53680	AP2S1	AP-2 complex subunit sigma	-0.116437	0.529311
P53990	IST1	IST1 homolog	0.815048	0.777239
P53999	SUB1	Activated RNA polymerase II transcriptional coactivator p15	-0.0720609	0.145788
P54289	CACNA2D1	Voltage-dependent calcium channel subunit alpha-2/delta-1;Voltage-dependent calcium channel subunit alpha-2-1;Voltage-dependent calcium channel subunit delta-1	0.0112677	0.0298062
P54577	YARS	Tyrosine--tRNA ligase, cytoplasmic;Tyrosine--tRNA ligase, cytoplasmic, N-terminally processed	0.292657	0.544046
P54578	USP14	Ubiquitin carboxyl-terminal hydrolase 14	-0.490218	1.72977
P54652	HSPA2	Heat shock-related 70 kDa protein 2	-0.455057	1.09703
P54707	ATP12A	Potassium-transporting ATPase alpha chain 2	-0.0791193	0.192807
P54750	PDE1A	Calcium/calmodulin-dependent 3,5-cyclic nucleotide phosphodiesterase 1A	0.0852287	0.277582
P54819	AK2	Adenylate kinase 2, mitochondrial;Adenylate kinase 2, mitochondrial, N-terminally processed	0.282924	0.630316
P54920	NAPA	Alpha-soluble NSF attachment protein	-0.230953	0.588725
P55010	EIF5	Eukaryotic translation initiation factor 5	-1.04105	2.63879
P55036	PSMD4	26S proteasome non-ATPase regulatory subunit 4	-0.119746	0.869701
P55060	CSE1L	Exportin-2	-0.400163	0.395424
P55072	VCP	Transitional endoplasmic reticulum ATPase	0.26379	0.634988
P55084	HADHB	Trifunctional enzyme subunit beta, mitochondrial;3-ketoacyl-CoA thiolase	-0.193206	1.61058
P55087	AQP4	Aquaporin-4	-0.543454	0.393378
P55209	NAP1L1	Nucleosome assembly protein 1-like 1	-0.999833	2.98373
P55290	CDH13	Cadherin-13	0.266363	0.427882
P55327	TPD52	Tumor protein D52	0.147835	0.290799
P55786	NPEPPS	Puromycin-sensitive aminopeptidase	-0.634049	1.80858
P55809	OXCT1	Succinyl-CoA:3-ketoacid coenzyme A transferase 1, mitochondrial	-0.506562	1.27218
P56134	ATP5J2	ATP synthase subunit f, mitochondrial	-0.651354	1.27119
P56181	NDUFV3	NADH dehydrogenase [ubiquinone] flavoprotein 3, mitochondrial	0.0494477	0.225166
P56192	MARS	Methionine--tRNA ligase, cytoplasmic	0.265649	1.125
P59768	GNG2	Guanine nucleotide-binding protein G(I)/G(S)/G(O) subunit gamma-2	0.300067	0.496284
P59998	ARPC4	Actin-related protein 2/3 complex subunit 4	-0.235367	0.72943
P60033	CD81	CD81 antigen	-0.589319	3.10183
P60174	TPI1	Triosephosphate isomerase	1.29188	3.91811
P60201	PLP1	Myelin proteolipid protein	-0.859615	5.1667
P60520	GABARAPL2	Gamma-aminobutyric acid receptor-associated protein-like 2	0.58456	1.60646
P60660	MYL6	Myosin light polypeptide 6	-0.0747967	0.11529
P60709;P63261	ACTB;ACTG1	Actin, cytoplasmic 1;Actin, cytoplasmic 1, N-terminally processed;Actin, cytoplasmic 2;Actin, cytoplasmic 2, N-terminally processed	-0.00781299	0.0345388
P60866	RPS20	40S ribosomal protein S20	0.15766	0.464254
P60880	SNAP25	Synaptosomal-associated protein 25	-0.0837866	0.395395
P60891;P21108	PRPS1;PRPS1L1	Ribose-phosphate pyrophosphokinase 1;Ribose-phosphate pyrophosphokinase 3	0.189653	0.495446
P60953	CDC42	Cell division control protein 42 homolog	0.0126347	0.254836
P60981	DSTN	Destrin	-0.598489	2.49965
P61006	RAB8A	Ras-related protein Rab-8A	-0.0256495	0.033252
P61011	SRP54	Signal recognition particle 54 kDa protein	0.987926	1.3065
P61018	RAB4B	Ras-related protein Rab-4B	-0.239814	1.35167
P61019	RAB2A	Ras-related protein Rab-2A	-0.117114	0.436797
P61020	RAB5B	Ras-related protein Rab-5B	0.00901957	0.035597
P61026	RAB10	Ras-related protein Rab-10	-0.103312	0.409698
P61081	UBE2M	NEDD8-conjugating enzyme Ubc12	0.157519	0.226254
P61086	UBE2K	Ubiquitin-conjugating enzyme E2 K	0.0516033	0.0900543
P61088;Q5JXB2	UBE2N;UBE2NL	Ubiquitin-conjugating enzyme E2 N;Putative ubiquitin-conjugating enzyme E2 N-like	0.00750503	0.00921104
P61106	RAB14	Ras-related protein Rab-14	-0.137835	0.361856
P61158	ACTR3	Actin-related protein 3	-0.820322	3.4905
P61160	ACTR2	Actin-related protein 2	-0.192962	0.88989
P61163	ACTR1A	Alpha-centractin	-0.640052	2.11652
P61201	COPS2	COP9 signalosome complex subunit 2	0.0876672	0.161164
P61204;P84077;P18085	ARF3;ARF1;ARF4	ADP-ribosylation factor 3;ADP-ribosylation factor 1;ADP-ribosylation factor 4	0.0685921	0.109473
P61247	RPS3A	40S ribosomal protein S3a	-0.141229	0.436894
P61266	STX1B	Syntaxin-1B	-0.0491973	0.261701
P61313	RPL15	60S ribosomal protein L15	-1.07716	1.75129
P61421	ATP6V0D1	V-type proton ATPase subunit d 1	-0.210429	0.719495
P61586;P08134	RHOA;RHOC	Transforming protein RhoA;Rho-related GTP-binding protein RhoC	0.0414535	0.0913811
P61601	NCALD	Neurocalcin-delta	0.24596	0.254679
P61604	HSPE1	10 kDa heat shock protein, mitochondrial	1.27055	1.37583
P61758	VBP1	Prefoldin subunit 3	-0.480998	1.04531
P61764	STXBP1	Syntaxin-binding protein 1	0.101464	0.160729
P61978	HNRNPK	Heterogeneous nuclear ribonucleoprotein K	0.765085	0.928205
P61981	YWHAG	14-3-3 protein gamma;14-3-3 protein gamma, N-terminally processed	-0.971785	2.14251
P62081	RPS7	40S ribosomal protein S7	-0.0442432	0.0746799
P62140	PPP1CB	Serine/threonine-protein phosphatase PP1-beta catalytic subunit	-0.107365	0.317595
P62166	NCS1	Neuronal calcium sensor 1	-0.00574044	0.0122002
P62241	RPS8	40S ribosomal protein S8	-0.47005	1.24361
P62244	RPS15A	40S ribosomal protein S15a	-0.127126	0.255437
P62249	RPS16	40S ribosomal protein S16	-0.0850282	0.173579
P62258	YWHAE	14-3-3 protein epsilon	-1.00427	2.79952
P62263	RPS14	40S ribosomal protein S14	-0.258594	0.960232
P62266	RPS23	40S ribosomal protein S23	-0.262045	1.44073
P62269	RPS18	40S ribosomal protein S18	-0.013193	0.0450016
P62277	RPS13	40S ribosomal protein S13	-0.14739	0.649388
P62280	RPS11	40S ribosomal protein S11	-0.361985	1.62119
P62333	PSMC6	26S protease regulatory subunit 10B	-0.169303	0.480704
P62424	RPL7A	60S ribosomal protein L7a	-0.647312	0.811558
P62495	ETF1	Eukaryotic peptide chain release factor subunit 1	0.0609828	0.109373
P62701;P22090;Q8TD47	RPS4X;RPS4Y1;RPS4Y2	40S ribosomal protein S4, X isoform;40S ribosomal protein S4, Y isoform 1;40S ribosomal protein S4, Y isoform 2	-0.0276339	0.0778089
P62745	RHOB	Rho-related GTP-binding protein RhoB	-0.221141	1.16008
P62750	RPL23A	60S ribosomal protein L23a	-0.0400368	0.111575
P62760	VSNL1	Visinin-like protein 1	-0.123783	0.144119
P62805	HIST1H4A	Histone H4	-0.827659	2.44107
P62820	RAB1A	Ras-related protein Rab-1A	-0.0370624	0.0995092
P62826	RAN	GTP-binding nuclear protein Ran	-0.145122	0.334754
P62834	RAP1A	Ras-related protein Rap-1A	0.0815013	0.118577
P62837;P61077;Q9Y2X8;P51668	UBE2D2;UBE2D3;UBE2D4;UBE2D1	Ubiquitin-conjugating enzyme E2 D2;Ubiquitin-conjugating enzyme E2 D3;Ubiquitin-conjugating enzyme E2 D4;Ubiquitin-conjugating enzyme E2 D1	-0.0949172	0.187099
P62847	RPS24	40S ribosomal protein S24	-0.286763	0.729999
P62851	RPS25	40S ribosomal protein S25	-0.0531158	0.116981
P62873	GNB1	Guanine nucleotide-binding protein G(I)/G(S)/G(T) subunit beta-1	-0.12422	0.290381
P62879	GNB2	Guanine nucleotide-binding protein G(I)/G(S)/G(T) subunit beta-2	0.313322	0.830194
P62899	RPL31	60S ribosomal protein L31	-0.214435	0.61176
P62906	RPL10A	60S ribosomal protein L10a	1.83791	2.58461
P62913	RPL11	60S ribosomal protein L11	-0.0232224	0.0446269
P62917	RPL8	60S ribosomal protein L8	-0.646252	1.1712
P62937	PPIA	Peptidyl-prolyl cis-trans isomerase A;Peptidyl-prolyl cis-trans isomerase A, N-terminally processed	-0.685981	2.10187
P62987;P62979;P0CG47;P0CG48	UBA52;RPS27A;UBB;UBC	Ubiquitin-60S ribosomal protein L40;Ubiquitin;60S ribosomal protein L40;Ubiquitin-40S ribosomal protein S27a;Ubiquitin;40S ribosomal protein S27a;Polyubiquitin-B;Ubiquitin;Polyubiquitin-C;Ubiquitin	-0.586415	1.7724
P62995	TRA2B	Transformer-2 protein homolog beta	0.316956	0.215404
P63000	RAC1	Ras-related C3 botulinum toxin substrate 1	0.126191	0.801558
P63010	AP2B1	AP-2 complex subunit beta	0.192824	0.581562
P63027;Q15836	VAMP2;VAMP3	Vesicle-associated membrane protein 2;Vesicle-associated membrane protein 3	0.341346	0.491105
P63092;Q5JWF2	GNAS	Guanine nucleotide-binding protein G(s) subunit alpha isoforms short;Guanine nucleotide-binding protein G(s) subunit alpha isoforms XLas	-0.374889	1.64895
P63096;P08754	GNAI1;GNAI3	Guanine nucleotide-binding protein G(i) subunit alpha-1;Guanine nucleotide-binding protein G(k) subunit alpha	-0.231312	1.33136
P63098	PPP3R1	Calcineurin subunit B type 1	-0.730125	1.50164
P63104	YWHAZ	14-3-3 protein zeta/delta	-1.0737	2.83029
P63151	PPP2R2A	Serine/threonine-protein phosphatase 2A 55 kDa regulatory subunit B alpha isoform	0.129576	0.165914
P63241;Q6IS14	EIF5A;EIF5AL1	Eukaryotic translation initiation factor 5A-1;Eukaryotic translation initiation factor 5A-1-like	-0.664558	1.84348
P63244	GNB2L1	Guanine nucleotide-binding protein subunit beta-2-like 1;Guanine nucleotide-binding protein subunit beta-2-like 1, N-terminally processed	-0.146613	0.183191
P67775	PPP2CA	Serine/threonine-protein phosphatase 2A catalytic subunit alpha isoform	-0.281589	1.73394
P67870	CSNK2B	Casein kinase II subunit beta	0.188882	0.485308
P67936	TPM4	Tropomyosin alpha-4 chain	0.301739	1.17789
P68032;P63267;P68133;P62736	ACTC1;ACTG2;ACTA1;ACTA2	Actin, alpha cardiac muscle 1;Actin, gamma-enteric smooth muscle;Actin, alpha skeletal muscle;Actin, aortic smooth muscle	0.169486	0.330915
P68036;A0A1B0GUS4	UBE2L3	Ubiquitin-conjugating enzyme E2 L3	-0.316222	1.36055
P68363	TUBA1B	Tubulin alpha-1B chain	0.0511126	0.0777509
P68366	TUBA4A	Tubulin alpha-4A chain	0.206259	0.690412
P68371	TUBB4B	Tubulin beta-4B chain	0.313905	1.03955
P68400;Q8NEV1	CSNK2A1;CSNK2A3	Casein kinase II subunit alpha;Casein kinase II subunit alpha 3	0.191438	0.562051
P68402	PAFAH1B2	Platelet-activating factor acetylhydrolase IB subunit beta	-0.133543	0.083962
P68871	HBB	Hemoglobin subunit beta;LVV-hemorphin-7;Spinorphin	-0.326909	0.670515
P69892;P69891	HBG2;HBG1	Hemoglobin subunit gamma-2;Hemoglobin subunit gamma-1	-0.378301	0.597128
P69905	HBA1	Hemoglobin subunit alpha	-0.361353	0.730698
P78324	SIRPA	Tyrosine-protein phosphatase non-receptor type substrate 1	-0.120521	0.520585
P78352	DLG4	Disks large homolog 4	0.0618908	0.147313
P78357	CNTNAP1	Contactin-associated protein 1	-0.193127	1.21361
P78371	CCT2	T-complex protein 1 subunit beta	-0.130986	0.440784
P78559	MAP1A	Microtubule-associated protein 1A;MAP1A heavy chain;MAP1 light chain LC2	0.327951	1.47352
P80404	ABAT	4-aminobutyrate aminotransferase, mitochondrial	-0.045409	0.0824311
P80723	BASP1	Brain acid soluble protein 1	0.381042	0.321828
P83731	RPL24	60S ribosomal protein L24	0.241431	0.590856
P84085	ARF5	ADP-ribosylation factor 5	0.197987	1.00779
P84103	SRSF3	Serine/arginine-rich splicing factor 3	0.173656	0.838547
P84243;Q71DI3;Q16695;P68431	H3F3A;HIST2H3A;HIST3H3;HIST1H3A	Histone H3.3;Histone H3.2;Histone H3.1t;Histone H3.1	-0.889625	2.88189
P99999	CYCS	Cytochrome c	0.893084	1.00936
Q00059	TFAM	Transcription factor A, mitochondrial	-0.235763	0.750174
Q00169	PITPNA	Phosphatidylinositol transfer protein alpha isoform	-0.0509771	0.228508
Q00325	SLC25A3	Phosphate carrier protein, mitochondrial	-0.0939938	0.214865
Q00535	CDK5	Cyclin-dependent-like kinase 5	0.48841	1.06911
Q00577	PURA	Transcriptional activator protein Pur-alpha	-0.270258	0.988596
Q00610	CLTC	Clathrin heavy chain 1	-0.639096	2.6772
Q00765	REEP5	Receptor expression-enhancing protein 5	0.0160902	0.0317477
Q00839	HNRNPU	Heterogeneous nuclear ribonucleoprotein U	0.00156722	0.00282178
Q01082	SPTBN1	Spectrin beta chain, non-erythrocytic 1	0.303576	0.629791
Q01469	FABP5	Fatty acid-binding protein, epidermal	0.741669	1.2779
Q01484	ANK2	Ankyrin-2	0.548563	1.30207
Q01518	CAP1	Adenylyl cyclase-associated protein 1	-0.0742725	0.254814
Q01813	PFKP	ATP-dependent 6-phosphofructokinase, platelet type	0.311648	1.32313
Q01814	ATP2B2	Plasma membrane calcium-transporting ATPase 2	-0.0861232	0.349239
Q01844	EWSR1	RNA-binding protein EWS	0.788204	1.48808
Q01995	TAGLN	Transgelin	0.259335	0.399145
Q02218	OGDH	2-oxoglutarate dehydrogenase, mitochondrial	0.116552	0.681367
Q02252	ALDH6A1	Methylmalonate-semialdehyde dehydrogenase [acylating], mitochondrial	0.280127	0.249481
Q02338	BDH1	D-beta-hydroxybutyrate dehydrogenase, mitochondrial	-0.039746	0.0821102
Q02750	MAP2K1	Dual specificity mitogen-activated protein kinase kinase 1	0.495587	1.04863
Q02790	FKBP4	Peptidyl-prolyl cis-trans isomerase FKBP4;Peptidyl-prolyl cis-trans isomerase FKBP4, N-terminally processed	0.30468	0.591178
Q02878	RPL6	60S ribosomal protein L6	-0.700471	1.60536
Q02952	AKAP12	A-kinase anchor protein 12	0.321474	0.401807
Q02978	SLC25A11	Mitochondrial 2-oxoglutarate/malate carrier protein	-0.341064	0.586126
Q03001	DST	Dystonin	-0.205491	0.403643
Q04637	EIF4G1	Eukaryotic translation initiation factor 4 gamma 1	0.311724	1.17252
Q04837	SSBP1	Single-stranded DNA-binding protein, mitochondrial	-0.164926	0.270193
Q04917	YWHAH	14-3-3 protein eta	-0.256819	0.565276
Q05193	DNM1	Dynamin-1	0.429859	0.711449
Q05329	GAD2	Glutamate decarboxylase 2	-0.0209011	0.0297203
Q05639	EEF1A2	Elongation factor 1-alpha 2	0.288936	0.556489
Q06124	PTPN11	Tyrosine-protein phosphatase non-receptor type 11	-0.0646274	0.0981074
Q06323	PSME1	Proteasome activator complex subunit 1	-0.437705	1.9224
Q06830	PRDX1	Peroxiredoxin-1	0.601831	0.616888
Q07020	RPL18	60S ribosomal protein L18	-0.619502	1.24193
Q07021	C1QBP	Complement component 1 Q subcomponent-binding protein, mitochondrial	-1.57575	3.26301
Q07666	KHDRBS1	KH domain-containing, RNA-binding, signal transduction-associated protein 1	-0.099496	0.49634
Q07866	KLC1	Kinesin light chain 1	-0.142274	1.02942
Q07954	LRP1	Prolow-density lipoprotein receptor-related protein 1;Low-density lipoprotein receptor-related protein 1 85 kDa subunit;Low-density lipoprotein receptor-related protein 1 515 kDa subunit;Low-density lipoprotein receptor-related protein 1 intracellular domain	-0.0629842	0.422722
Q07960	ARHGAP1	Rho GTPase-activating protein 1	0.523549	0.727742
Q08174	PCDH1	Protocadherin-1	-0.0759327	0.0656958
Q08209	PPP3CA	Serine/threonine-protein phosphatase 2B catalytic subunit alpha isoform	0.0539088	0.0649546
Q08211	DHX9	ATP-dependent RNA helicase A	0.755547	1.7899
Q08257	CRYZ	Quinone oxidoreductase	-0.128879	0.367842
Q08380	LGALS3BP	Galectin-3-binding protein	-0.511753	1.30107
Q08495	DMTN	Dematin	-0.528045	1.38486
Q08722	CD47	Leukocyte surface antigen CD47	-0.241438	1.56668
Q09666	AHNAK	Neuroblast differentiation-associated protein AHNAK	-0.278736	1.06686
Q10567	AP1B1	AP-1 complex subunit beta-1	0.0788403	0.247931
Q10713	PMPCA	Mitochondrial-processing peptidase subunit alpha	0.0905859	0.0709497
Q12765	SCRN1	Secernin-1	-1.78725	3.45215
Q12860	CNTN1	Contactin-1	-0.0802794	0.323884
Q12874	SF3A3	Splicing factor 3A subunit 3	0.0821946	0.209138
Q12905	ILF2	Interleukin enhancer-binding factor 2	0.344442	0.829829
Q12906	ILF3	Interleukin enhancer-binding factor 3	0.389373	0.959177
Q12926;P26378	ELAVL2;ELAVL4	ELAV-like protein 2;ELAV-like protein 4	1.31003	2.86026
Q12931	TRAP1	Heat shock protein 75 kDa, mitochondrial	0.454268	0.732588
Q12959	DLG1	Disks large homolog 1	0.405894	1.01649
Q12974;Q93096	PTP4A2;PTP4A1	Protein tyrosine phosphatase type IVA 2;Protein tyrosine phosphatase type IVA 1	0.107847	0.413275
Q13148	TARDBP	TAR DNA-binding protein 43	-0.0224895	0.0357231
Q13153	PAK1	Serine/threonine-protein kinase PAK 1	-0.117833	0.162661
Q13177	PAK2	Serine/threonine-protein kinase PAK 2;PAK-2p27;PAK-2p34	-0.106632	0.1306
Q13200	PSMD2	26S proteasome non-ATPase regulatory subunit 2	-0.0831072	0.225066
Q13303	KCNAB2	Voltage-gated potassium channel subunit beta-2	0.0927709	0.233274
Q13310	PABPC4	Polyadenylate-binding protein 4	0.116502	0.159293
Q13363	CTBP1	C-terminal-binding protein 1	0.060384	0.166043
Q13367	AP3B2	AP-3 complex subunit beta-2	1.27384	1.5934
Q13423	NNT	NAD(P) transhydrogenase, mitochondrial	-0.078721	1.00662
Q13449	LSAMP	Limbic system-associated membrane protein	0.0154769	0.026095
Q13491	GPM6B	Neuronal membrane glycoprotein M6-b	-0.628814	1.28917
Q13492	PICALM	Phosphatidylinositol-binding clathrin assembly protein	-0.177694	0.643562
Q13509	TUBB3	Tubulin beta-3 chain	0.407232	1.25019
Q13510	ASAH1	Acid ceramidase;Acid ceramidase subunit alpha;Acid ceramidase subunit beta	-0.0131918	0.0177044
Q13526	PIN1	Peptidyl-prolyl cis-trans isomerase NIMA-interacting 1	-1.04483	2.58723
Q13554	CAMK2B	Calcium/calmodulin-dependent protein kinase type II subunit beta	-0.555441	2.20989
Q13555	CAMK2G	Calcium/calmodulin-dependent protein kinase type II subunit gamma	-0.180968	0.870508
Q13561	DCTN2	Dynactin subunit 2	-0.251065	0.459777
Q13596	SNX1	Sorting nexin-1	-0.369902	1.17964
Q13618	CUL3	Cullin-3	-0.106992	0.487254
Q13620	CUL4B	Cullin-4B	-0.0194081	0.0459594
Q13642	FHL1	Four and a half LIM domains protein 1	-0.893067	2.26183
Q13740	ALCAM	CD166 antigen	-0.220882	0.348944
Q13813	SPTAN1	Spectrin alpha chain, non-erythrocytic 1	0.428919	1.36212
Q13825	AUH	Methylglutaconyl-CoA hydratase, mitochondrial	0.12588	0.517176
Q13838;O00148	DDX39B;DDX39A	Spliceosome RNA helicase DDX39B;ATP-dependent RNA helicase DDX39A	0.0233284	0.0742033
Q13885	TUBB2A	Tubulin beta-2A chain	0.189224	1.08753
Q14008	CKAP5	Cytoskeleton-associated protein 5	0.528203	1.05086
Q14019	COTL1	Coactosin-like protein	-0.144845	0.132983
Q14103	HNRNPD	Heterogeneous nuclear ribonucleoprotein D0	0.689679	2.09385
Q14141	SEPT6	Septin-6	-0.621348	3.60097
Q14152	EIF3A	Eukaryotic translation initiation factor 3 subunit A	0.396531	1.4368
Q14194	CRMP1	Dihydropyrimidinase-related protein 1	0.0314273	0.0803085
Q14195	DPYSL3	Dihydropyrimidinase-related protein 3	-0.761585	3.05213
Q14203	DCTN1	Dynactin subunit 1	0.486383	1.9171
Q14204	DYNC1H1	Cytoplasmic dynein 1 heavy chain 1	0.321616	0.920268
Q14240	EIF4A2	Eukaryotic initiation factor 4A-II;Eukaryotic initiation factor 4A-II, N-terminally processed	-0.0673909	0.827483
Q14254	FLOT2	Flotillin-2	-0.42622	1.85101
Q14257	RCN2	Reticulocalbin-2	-0.485941	1.35897
Q14289	PTK2B	Protein-tyrosine kinase 2-beta	0.153435	0.082433
Q14344	GNA13	Guanine nucleotide-binding protein subunit alpha-13	0.0153666	0.03067
Q14416	GRM2	Metabotropic glutamate receptor 2	-0.0420424	0.187067
Q14558	PRPSAP1	Phosphoribosyl pyrophosphate synthase-associated protein 1	0.15538	0.493441
Q14576	ELAVL3	ELAV-like protein 3	0.506867	1.13484
Q14697	GANAB	Neutral alpha-glucosidase AB	-0.873601	2.35343
Q14738	PPP2R5D	Serine/threonine-protein phosphatase 2A 56 kDa regulatory subunit delta isoform	-0.478574	1.97815
Q14847	LASP1	LIM and SH3 domain protein 1	-0.545367	1.66542
Q14894	CRYM	Ketimine reductase mu-crystallin	-0.6834	3.10186
Q14914	PTGR1	Prostaglandin reductase 1	0.977785	1.16822
Q14974	KPNB1	Importin subunit beta-1	0.128839	0.853786
Q14982	OPCML	Opioid-binding protein/cell adhesion molecule	0.155521	0.392686
Q14CZ8	HEPACAM	Hepatocyte cell adhesion molecule	-0.51018	1.82762
Q15008	PSMD6	26S proteasome non-ATPase regulatory subunit 6	-0.0973564	0.598465
Q15019	SEPT2	Septin-2	-0.366047	1.98748
Q15041	ARL6IP1	ADP-ribosylation factor-like protein 6-interacting protein 1	0.127134	0.128651
Q15046	KARS	Lysine--tRNA ligase	-0.197938	0.498473
Q15075	EEA1	Early endosome antigen 1	-0.422901	1.40692
Q15084	PDIA6	Protein disulfide-isomerase A6	-0.298734	0.529284
Q15119	PDK2	[Pyruvate dehydrogenase (acetyl-transferring)] kinase isozyme 2, mitochondrial	0.159137	0.250695
Q15120	PDK3	[Pyruvate dehydrogenase (acetyl-transferring)] kinase isozyme 3, mitochondrial	-0.163846	0.232234
Q15121	PEA15	Astrocytic phosphoprotein PEA-15	-0.623049	2.41649
Q15149	PLEC	Plectin	0.0647179	0.121689
Q15165	PON2	Serum paraoxonase/arylesterase 2	-0.0300287	0.111627
Q15181	PPA1	Inorganic pyrophosphatase	-0.242657	0.369841
Q15185	PTGES3	Prostaglandin E synthase 3	-0.816483	1.70193
Q15223	PVRL1	Nectin-1	-0.534356	1.38664
Q15233	NONO	Non-POU domain-containing octamer-binding protein	-0.523942	1.54452
Q15286	RAB35	Ras-related protein Rab-35	0.0196004	0.0525132
Q15363	TMED2	Transmembrane emp24 domain-containing protein 2	-0.604481	1.55482
Q15365	PCBP1	Poly(rC)-binding protein 1	-0.042371	0.062834
Q15366;P57721	PCBP2;PCBP3	Poly(rC)-binding protein 2;Poly(rC)-binding protein 3	0.201704	0.249211
Q15417	CNN3	Calponin-3	-0.711984	1.80819
Q15424	SAFB	Scaffold attachment factor B1	-0.0146713	0.0240561
Q15435	PPP1R7	Protein phosphatase 1 regulatory subunit 7	0.654179	0.757439
Q15438;Q99418;O43739	CYTH1;CYTH2;CYTH3	Cytohesin-1;Cytohesin-2;Cytohesin-3	-0.0296991	0.0423456
Q15555	MAPRE2	Microtubule-associated protein RP/EB family member 2	0.683113	1.34046
Q15700	DLG2	Disks large homolog 2	0.664167	0.901771
Q15717	ELAVL1	ELAV-like protein 1	1.00448	2.1533
Q15813	TBCE	Tubulin-specific chaperone E	-0.629426	1.00946
Q15818	NPTX1	Neuronal pentraxin-1	0.516168	1.0247
Q15819;Q13404	UBE2V2;UBE2V1	Ubiquitin-conjugating enzyme E2 variant 2;Ubiquitin-conjugating enzyme E2 variant 1	0.573805	0.829566
Q15904	ATP6AP1	V-type proton ATPase subunit S1	-0.694534	3.55982
Q15907;P62491	RAB11B;RAB11A	Ras-related protein Rab-11B;Ras-related protein Rab-11A	-0.0673366	0.374568
Q16143	SNCB	Beta-synuclein	-0.528077	0.801643
Q16181	SEPT7	Septin-7	-0.477055	3.61391
Q16352	INA	Alpha-internexin	0.528741	2.11193
Q16537	PPP2R5E	Serine/threonine-protein phosphatase 2A 56 kDa regulatory subunit epsilon isoform	-0.169853	1.23463
Q16543	CDC37	Hsp90 co-chaperone Cdc37;Hsp90 co-chaperone Cdc37, N-terminally processed	0.174954	0.299102
Q16555	DPYSL2	Dihydropyrimidinase-related protein 2	-0.594039	1.91824
Q16623	STX1A	Syntaxin-1A	0.0510142	0.227231
Q16643	DBN1	Drebrin	-0.597929	2.03834
Q16653	MOG	Myelin-oligodendrocyte glycoprotein	-0.323263	2.88044
Q16658	FSCN1	Fascin	-1.19565	3.87852
Q16666	IFI16	Gamma-interferon-inducible protein 16	0.292927	1.04919
Q16698	DECR1	2,4-dienoyl-CoA reductase, mitochondrial	0.568138	0.657814
Q16718	NDUFA5	NADH dehydrogenase [ubiquinone] 1 alpha subcomplex subunit 5	-0.11306	0.379745
Q16720	ATP2B3	Plasma membrane calcium-transporting ATPase 3	0.136993	0.195973
Q16762	TST	Thiosulfate sulfurtransferase	0.275196	0.694033
Q16775	HAGH	Hydroxyacylglutathione hydrolase, mitochondrial	0.319096	0.635624
Q16778;P33778;P23527;P06899	HIST2H2BE;HIST1H2BB;HIST1H2BO;HIST1H2BJ	Histone H2B type 2-E;Histone H2B type 1-B;Histone H2B type 1-O;Histone H2B type 1-J	-0.553692	1.72225
Q16795	NDUFA9	NADH dehydrogenase [ubiquinone] 1 alpha subcomplex subunit 9, mitochondrial	-0.349787	1.42829
Q16799	RTN1	Reticulon-1	0.157034	0.21038
Q16836	HADH	Hydroxyacyl-coenzyme A dehydrogenase, mitochondrial	-0.226561	0.292335
Q16851	UGP2	UTP--glucose-1-phosphate uridylyltransferase	-0.359936	0.841968
Q16864	ATP6V1F	V-type proton ATPase subunit F	-0.246823	0.655295
Q16891	IMMT	MICOS complex subunit MIC60	-0.178481	0.824636
Q2M2I8	AAK1	AP2-associated protein kinase 1	0.836842	1.421
Q2YD98	UVSSA	UV-stimulated scaffold protein A	-0.20308	0.286685
Q3KQU3	MAP7D1	MAP7 domain-containing protein 1	0.10771	0.129696
Q3LXA3	DAK	Bifunctional ATP-dependent dihydroxyacetone kinase/FAD-AMP lyase (cyclizing);ATP-dependent dihydroxyacetone kinase;FAD-AMP lyase (cyclizing)	-1.51422	2.54472
Q4G0F5	VPS26B	Vacuolar protein sorting-associated protein 26B	-0.938132	2.28259
Q53FP2	TMEM35	Transmembrane protein 35	-0.299737	0.982314
Q53GQ0	HSD17B12	Very-long-chain 3-oxoacyl-CoA reductase	0.328689	0.609822
Q58FF8	HSP90AB2P	Putative heat shock protein HSP 90-beta 2	-0.11098	0.244395
Q5SSJ5	HP1BP3	Heterochromatin protein 1-binding protein 3	-0.212171	0.520338
Q5T0D9	TPRG1L	Tumor protein p63-regulated gene 1-like protein	0.27736	0.735958
Q5T619	ZNF648	Zinc finger protein 648	-0.34524	0.714094
Q5TC84	OGFRL1	Opioid growth factor receptor-like protein 1	-0.379483	1.22774
Q5TF21	SOGA3	Protein SOGA3	-0.320819	0.5715
Q5VTE0;P68104	EEF1A1P5;EEF1A1	Putative elongation factor 1-alpha-like 3;Elongation factor 1-alpha 1	0.502517	0.924896
Q5VTU8	ATP5EP2	ATP synthase subunit epsilon-like protein, mitochondrial	0.690058	1.75949
Q5XKL5	BTBD8	BTB/POZ domain-containing protein 8	-0.178221	0.348022
Q63HM9	PLCXD3	PI-PLC X domain-containing protein 3	-0.0766469	0.242326
Q66K74	MAP1S	Microtubule-associated protein 1S;MAP1S heavy chain;MAP1S light chain	0.37404	0.385497
Q684P5	RAP1GAP2	Rap1 GTPase-activating protein 2	0.361064	0.487301
Q6H8Q1;O94929	ABLIM2;ABLIM3	Actin-binding LIM protein 2;Actin-binding LIM protein 3	-0.350672	3.46451
Q6IBS0;Q12792	TWF2;TWF1	Twinfilin-2;Twinfilin-1	-1.14988	2.35565
Q6PCE3	PGM2L1	Glucose 1,6-bisphosphate synthase	-0.653812	1.42741
Q6PIF6	MYO7B	Unconventional myosin-VIIb	-0.240918	0.704136
Q6PIU2	NCEH1	Neutral cholesterol ester hydrolase 1	-0.0450155	0.100191
Q6PKG0	LARP1	La-related protein 1	-0.0485486	0.174347
Q6PUV4	CPLX2	Complexin-2	0.0927408	0.1074
Q6U841;Q2Y0W8	SLC4A10;SLC4A8	Sodium-driven chloride bicarbonate exchanger;Electroneutral sodium bicarbonate exchanger 1	-0.300626	0.590771
Q6UWR7	ENPP6	Ectonucleotide pyrophosphatase/phosphodiesterase family member 6	-0.190269	0.704443
Q6VY07	PACS1	Phosphofurin acidic cluster sorting protein 1	0.0434703	0.115673
Q6YN16	HSDL2	Hydroxysteroid dehydrogenase-like protein 2	-0.0450347	0.223936
Q6YP21	CCBL2	Kynurenine--oxoglutarate transaminase 3	0.64459	1.155
Q6ZVM7	TOM1L2	TOM1-like protein 2	-0.0585752	0.161166
Q709C8	VPS13C	Vacuolar protein sorting-associated protein 13C	0.442895	0.442378
Q71U36;Q9BQE3;P0DPH8;P0DPH7;Q9NY65;Q6PEY2	TUBA1A;TUBA1C;TUBA8;TUBA3E	Tubulin alpha-1A chain;Tubulin alpha-1C chain;Tubulin alpha-8 chain;Tubulin alpha-3E chain	-0.0570396	0.0972726
Q71UI9;P0C0S5	H2AFV;H2AFZ	Histone H2A.V;Histone H2A.Z	-0.0214647	0.0438094
Q7L099	RUFY3	Protein RUFY3	0.938495	1.89079
Q7L0J3	SV2A	Synaptic vesicle glycoprotein 2A	-0.0833367	0.233132
Q7L1I2	SV2B	Synaptic vesicle glycoprotein 2B	-0.214975	0.776751
Q7L1Q6;Q9Y6E2	BZW1;BZW2	Basic leucine zipper and W2 domain-containing protein 1;Basic leucine zipper and W2 domain-containing protein 2	0.905143	1.53993
Q7L2H7	EIF3M	Eukaryotic translation initiation factor 3 subunit M	0.112022	0.186136
Q7L5N1	COPS6	COP9 signalosome complex subunit 6	0.417246	0.582275
Q7Z3B1	NEGR1	Neuronal growth regulator 1	0.0402326	0.0990236
Q7Z4H3	HDDC2	HD domain-containing protein 2	1.15546	0.734276
Q7Z4S6	KIF21A	Kinesin-like protein KIF21A	-0.217249	0.748605
Q7Z4W1	DCXR	L-xylulose reductase	0.17947	0.424314
Q7Z6L0	PRRT2	Proline-rich transmembrane protein 2	-0.286054	0.896588
Q7Z6Z7	HUWE1	E3 ubiquitin-protein ligase HUWE1	-0.00418758	0.0128749
Q86UP2	KTN1	Kinectin	0.273291	0.23019
Q86UW8	HAPLN4	Hyaluronan and proteoglycan link protein 4	0.0689307	0.143429
Q86VP6	CAND1	Cullin-associated NEDD8-dissociated protein 1	-0.293432	1.4174
Q86Y82	STX12	Syntaxin-12	-0.0848657	1.38126
Q8IU85;Q14012	CAMK1D;CAMK1	Calcium/calmodulin-dependent protein kinase type 1D;Calcium/calmodulin-dependent protein kinase type 1	-0.219005	1.06765
Q8IVD9	NUDCD3	NudC domain-containing protein 3	0.0936016	0.145476
Q8IVH4	MMAA	Methylmalonic aciduria type A protein, mitochondrial	-0.0256071	0.0185596
Q8IW45	CARKD	ATP-dependent (S)-NAD(P)H-hydrate dehydratase	0.507847	1.65221
Q8IXJ6	SIRT2	NAD-dependent protein deacetylase sirtuin-2	-0.142693	0.335689
Q8IYB5	SMAP1	Stromal membrane-associated protein 1	0.28291	1.17899
Q8IYJ1	CPNE9	Copine-9	0.264428	0.619157
Q8IZP0	ABI1	Abl interactor 1	-0.0744066	0.139361
Q8N111	CEND1	Cell cycle exit and neuronal differentiation protein 1	0.0828002	0.74546
Q8N126	CADM3	Cell adhesion molecule 3	-0.272413	1.10316
Q8N1G4	LRRC47	Leucine-rich repeat-containing protein 47	0.890707	1.93349
Q8N2K0	ABHD12	Monoacylglycerol lipase ABHD12	0.217015	1.31284
Q8N335	GPD1L	Glycerol-3-phosphate dehydrogenase 1-like protein	-0.128051	0.174319
Q8N3J6	CADM2	Cell adhesion molecule 2	-0.3176	1.68683
Q8N3V7	SYNPO	Synaptopodin	1.00198	1.64161
Q8N573	OXR1	Oxidation resistance protein 1	0.445665	1.04565
Q8N5K1	CISD2	CDGSH iron-sulfur domain-containing protein 2	-0.362669	1.14498
Q8N608	DPP10	Inactive dipeptidyl peptidase 10	-0.544162	2.56594
Q8N7J2	AMER2	APC membrane recruitment protein 2	0.284745	0.889215
Q8N8Y2	ATP6V0D2	V-type proton ATPase subunit d 2	-0.0689444	0.141514
Q8N9N7	LRRC57	Leucine-rich repeat-containing protein 57	0.0672825	0.178485
Q8N9R8	SCAI	Protein SCAI	-1.14224	2.54245
Q8NBX0	SCCPDH	Saccharopine dehydrogenase-like oxidoreductase	-0.205065	0.26911
Q8NC96	NECAP1	Adaptin ear-binding coat-associated protein 1	0.675377	1.6687
Q8NCB2	CAMKV	CaM kinase-like vesicle-associated protein	0.695596	0.945337
Q8NCW5	APOA1BP	NAD(P)H-hydrate epimerase	0.244477	0.401764
Q8NFZ4;Q8N2Q7	NLGN2;NLGN1	Neuroligin-2;Neuroligin-1	-0.167188	0.643023
Q8NFZ8	CADM4	Cell adhesion molecule 4	0.272402	0.324223
Q8NHG7	SVIP	Small VCP/p97-interacting protein	0.245511	0.247785
Q8TAC9	SCAMP5	Secretory carrier-associated membrane protein 5	-0.0287758	0.0449253
Q8TAM6	ERMN	Ermin	0.728605	0.380348
Q8TB36	GDAP1	Ganglioside-induced differentiation-associated protein 1	-0.141661	1.55001
Q8TB96	ITFG1	T-cell immunomodulatory protein	-0.389374	0.660218
Q8TBF2	FAM213B	Prostamide/prostaglandin F synthase	0.202024	0.184217
Q8TBG9	SYNPR	Synaptoporin	0.209933	0.761148
Q8TBX8	PIP4K2C	Phosphatidylinositol 5-phosphate 4-kinase type-2 gamma	0.599013	0.67473
Q8TCZ2	CD99L2	CD99 antigen-like protein 2	-0.27831	0.52377
Q8TDJ6	DMXL2	DmX-like protein 2	0.0950032	0.24066
Q8TEA8	DTD1	D-tyrosyl-tRNA(Tyr) deacylase 1	0.75926	0.839623
Q8WUD1	RAB2B	Ras-related protein Rab-2B	-0.316452	1.99553
Q8WUM4	PDCD6IP	Programmed cell death 6-interacting protein	-0.148741	1.48119
Q8WUW1	BRK1	Protein BRICK1	0.285327	1.35216
Q8WXF7	ATL1	Atlastin-1	0.654461	1.65973
Q8WXG6	MADD	MAP kinase-activating death domain protein	-0.0356188	0.111612
Q8WZA9	IRGQ	Immunity-related GTPase family Q protein	-0.225214	0.573434
Q92499	DDX1	ATP-dependent RNA helicase DDX1	0.456701	1.90567
Q92506	HSD17B8	Estradiol 17-beta-dehydrogenase 8	0.211615	0.355218
Q92522	H1FX	Histone H1x	-0.385002	1.07434
Q92530	PSMF1	Proteasome inhibitor PI31 subunit	0.719607	0.387855
Q92558	WASF1	Wiskott-Aldrich syndrome protein family member 1	0.0851032	0.227378
Q92561	PHYHIP	Phytanoyl-CoA hydroxylase-interacting protein	0.270179	0.480009
Q92572	AP3S1	AP-3 complex subunit sigma-1	-0.722363	1.22724
Q92597	NDRG1	Protein NDRG1	-0.151583	0.162341
Q92598	HSPH1	Heat shock protein 105 kDa	-0.115176	0.200035
Q92599	SEPT8	Septin-8	-0.466552	2.95116
Q92686	NRGN	Neurogranin;NEUG(55-78)	0.412191	0.628167
Q92734	TFG	Protein TFG	0.0363492	0.0778512
Q92747	ARPC1A	Actin-related protein 2/3 complex subunit 1A	-1.24218	3.08212
Q92752	TNR	Tenascin-R	-0.67992	3.16909
Q92777	SYN2	Synapsin-2	0.0871516	0.149611
Q92783	STAM	Signal transducing adapter molecule 1	0.0710399	0.224349
Q92796	DLG3	Disks large homolog 3	0.336507	0.611019
Q92823	NRCAM	Neuronal cell adhesion molecule	-0.333474	1.50498
Q92841	DDX17	Probable ATP-dependent RNA helicase DDX17	-0.0763296	0.335416
Q92905	COPS5	COP9 signalosome complex subunit 5	-0.418412	1.20168
Q92922;Q8TAQ2	SMARCC1;SMARCC2	SWI/SNF complex subunit SMARCC1;SWI/SNF complex subunit SMARCC2	0.347327	0.652894
Q92930	RAB8B	Ras-related protein Rab-8B	0.216628	0.359532
Q92945	KHSRP	Far upstream element-binding protein 2	0.904993	2.00335
Q92947	GCDH	Glutaryl-CoA dehydrogenase, mitochondrial	-0.379553	1.50011
Q93009	USP7	Ubiquitin carboxyl-terminal hydrolase 7	0.348642	0.525113
Q93034	CUL5	Cullin-5	-0.29503	0.877895
Q93050	ATP6V0A1	V-type proton ATPase 116 kDa subunit a isoform 1	-0.141502	0.533682
Q93052	LPP	Lipoma-preferred partner	-0.119796	0.239765
Q969P0	IGSF8	Immunoglobulin superfamily member 8	-0.431981	3.97502
Q969T9	WBP2	WW domain-binding protein 2	0.105151	0.460514
Q96AC1	FERMT2	Fermitin family homolog 2	-0.195354	0.356947
Q96AG4	LRRC59	Leucine-rich repeat-containing protein 59	0.0970277	0.406961
Q96BM9	ARL8A	ADP-ribosylation factor-like protein 8A	-0.0323678	0.125091
Q96C19	EFHD2	EF-hand domain-containing protein D2	-0.134079	0.142748
Q96CN7	ISOC1	Isochorismatase domain-containing protein 1	-0.0556545	0.0358474
Q96CW1	AP2M1	AP-2 complex subunit mu	-0.161751	0.738007
Q96CX2	KCTD12	BTB/POZ domain-containing protein KCTD12	0.0992397	0.193088
Q96DE0;Q9BRJ7	NUDT16;NUDT16L1	U8 snoRNA-decapping enzyme;Protein syndesmos	0.253287	0.527778
Q96E17	RAB3C	Ras-related protein Rab-3C	-0.00841269	0.0596897
Q96F07	CYFIP2	Cytoplasmic FMR1-interacting protein 2	0.109507	0.518613
Q96F85	CNRIP1	CB1 cannabinoid receptor-interacting protein 1	-0.449958	0.754607
Q96FC7	PHYHIPL	Phytanoyl-CoA hydroxylase-interacting protein-like	0.530262	0.622919
Q96FE5	LINGO1	Leucine-rich repeat and immunoglobulin-like domain-containing nogo receptor-interacting protein 1	-0.0407707	0.02736
Q96FQ6	S100A16	Protein S100-A16	-0.578587	1.73398
Q96FW1	OTUB1	Ubiquitin thioesterase OTUB1	-0.757238	2.69822
Q96GD0	PDXP	Pyridoxal phosphate phosphatase	0.594441	0.691019
Q96GK7;Q6P2I3	FAHD2A;FAHD2B	Fumarylacetoacetate hydrolase domain-containing protein 2A;Fumarylacetoacetate hydrolase domain-containing protein 2B	0.257956	0.232733
Q96GW7	BCAN	Brevican core protein	-0.471709	1.25384
Q96GY0	ZC2HC1A	Zinc finger C2HC domain-containing protein 1A	0.551417	0.633793
Q96HU8	DIRAS2	GTP-binding protein Di-Ras2	0.223247	0.650503
Q96JE9	MAP6	Microtubule-associated protein 6	0.703751	0.955486
Q96K17	BTF3L4	Transcription factor BTF3 homolog 4	-0.305814	0.895696
Q96KP4	CNDP2	Cytosolic non-specific dipeptidase	-1.86011	3.06669
Q96MM6	HSPA12B	Heat shock 70 kDa protein 12B	-0.383696	0.690041
Q96MZ0	GDAP1L1	Ganglioside-induced differentiation-associated protein 1-like 1	-0.26707	0.69097
Q96PE5	OPALIN	Opalin	-0.353133	2.34676
Q96PV0	SYNGAP1	Ras/Rap GTPase-activating protein SynGAP	0.202578	0.202981
Q96QK1	VPS35	Vacuolar protein sorting-associated protein 35	-0.659028	1.90762
Q96RU3	FNBP1	Formin-binding protein 1	0.232547	0.33335
Q99447	PCYT2	Ethanolamine-phosphate cytidylyltransferase	-0.52272	2.60063
Q99497	PARK7	Protein deglycase DJ-1	0.164531	0.50914
Q99536	VAT1	Synaptic vesicle membrane protein VAT-1 homolog	0.163199	0.732708
Q99623	PHB2	Prohibitin-2	-0.312816	2.04418
Q99627	COPS8	COP9 signalosome complex subunit 8	-0.0617149	0.246032
Q99685	MGLL	Monoglyceride lipase	0.21511	0.586167
Q99714	HSD17B10	3-hydroxyacyl-CoA dehydrogenase type-2	-0.87934	0.692393
Q99719	SEPT5	Septin-5	-0.0628321	0.472752
Q99729	HNRNPAB	Heterogeneous nuclear ribonucleoprotein A/B	0.664683	1.18939
Q99733	NAP1L4	Nucleosome assembly protein 1-like 4	-0.655055	2.82332
Q99747	NAPG	Gamma-soluble NSF attachment protein	-0.100986	0.240716
Q99798	ACO2	Aconitate hydratase, mitochondrial	-0.660191	2.72438
Q99832	CCT7	T-complex protein 1 subunit eta	-0.302194	1.30889
Q99878;Q96KK5;Q93077;Q7L7L0;P20671;P0C0S8;P04908;Q9BTM1;Q6FI13;Q16777	HIST1H2AJ;HIST1H2AH;HIST1H2AC;HIST3H2A;HIST1H2AD;HIST1H2AG;HIST1H2AB;H2AFJ;HIST2H2AA3;HIST2H2AC	Histone H2A type 1-J;Histone H2A type 1-H;Histone H2A type 1-C;Histone H2A type 3;Histone H2A type 1-D;Histone H2A type 1;Histone H2A type 1-B/E;Histone H2A.J;Histone H2A type 2-A;Histone H2A type 2-C	-0.408917	0.864581
Q99879;Q99877;Q93079;Q5QNW6;P62807;P58876;P57053;O60814	HIST1H2BM;HIST1H2BN;HIST1H2BH;HIST2H2BF;HIST1H2BC;HIST1H2BD;H2BFS;HIST1H2BK	Histone H2B type 1-M;Histone H2B type 1-N;Histone H2B type 1-H;Histone H2B type 2-F;Histone H2B type 1-C/E/F/G/I;Histone H2B type 1-D;Histone H2B type F-S;Histone H2B type 1-K	-0.224366	0.395247
Q99961	SH3GL1	Endophilin-A2	-0.516765	1.40833
Q99962	SH3GL2	Endophilin-A1	-0.916535	2.04445
Q99963	SH3GL3	Endophilin-A3	-0.188941	0.297801
Q9BPU6	DPYSL5	Dihydropyrimidinase-related protein 5	-0.959282	3.345
Q9BPW8	NIPSNAP1	Protein NipSnap homolog 1	-0.26517	0.868292
Q9BPX5	ARPC5L	Actin-related protein 2/3 complex subunit 5-like protein	-0.763769	1.84488
Q9BQ69	MACROD1	O-acetyl-ADP-ribose deacetylase MACROD1	-0.00477887	0.00638191
Q9BRA2	TXNDC17	Thioredoxin domain-containing protein 17	-0.592226	1.8933
Q9BRX8	FAM213A	Redox-regulatory protein FAM213A	-0.257	2.01023
Q9BT78	COPS4	COP9 signalosome complex subunit 4	-0.0128176	0.0823003
Q9BTZ2	DHRS4	Dehydrogenase/reductase SDR family member 4	0.510394	0.286593
Q9BV79	MECR	Trans-2-enoyl-CoA reductase, mitochondrial	-0.294636	0.505526
Q9BVA1	TUBB2B	Tubulin beta-2B chain	0.0545323	0.146458
Q9BWD1	ACAT2	Acetyl-CoA acetyltransferase, cytosolic	-1.50173	2.72124
Q9BWQ8	FAIM2	Protein lifeguard 2	-0.0722098	0.0822709
Q9BWS9	CHID1	Chitinase domain-containing protein 1	-0.452657	1.4555
Q9BX68	HINT2	Histidine triad nucleotide-binding protein 2, mitochondrial	-0.928461	1.70059
Q9BXK5	BCL2L13	Bcl-2-like protein 13	0.10731	0.196223
Q9BXS5	AP1M1	AP-1 complex subunit mu-1	-0.330009	1.75641
Q9BXW6	OSBPL1A	Oxysterol-binding protein-related protein 1	0.317529	0.34246
Q9BY11	PACSIN1	Protein kinase C and casein kinase substrate in neurons protein 1	-0.499913	1.98376
Q9BY67	CADM1	Cell adhesion molecule 1	-0.412507	1.42895
Q9BZH6	WDR11	WD repeat-containing protein 11	0.565834	0.61703
Q9C040	TRIM2	Tripartite motif-containing protein 2	-0.215855	0.44066
Q9C0C9	UBE2O	E2/E3 hybrid ubiquitin-protein ligase UBE2O	-0.220735	0.787736
Q9C0E8	LNP	Protein lunapark	-0.646438	2.63635
Q9GZQ8;A6NCE7	MAP1LC3B;MAP1LC3B2	Microtubule-associated proteins 1A/1B light chain 3B;Microtubule-associated proteins 1A/1B light chain 3 beta 2	1.37901	3.0081
Q9GZV7	HAPLN2	Hyaluronan and proteoglycan link protein 2	0.70252	1.2771
Q9H078	CLPB	Caseinolytic peptidase B protein homolog	-0.229762	0.419852
Q9H0E2	TOLLIP	Toll-interacting protein	0.355298	0.615663
Q9H0Q0	FAM49A	Protein FAM49A	-0.285825	1.66026
Q9H0Q3	FXYD6	FXYD domain-containing ion transport regulator 6	-0.14046	0.142264
Q9H0R4	HDHD2	Haloacid dehalogenase-like hydrolase domain-containing protein 2	-1.18406	2.81692
Q9H0U4;Q92928	RAB1B;RAB1C	Ras-related protein Rab-1B;Putative Ras-related protein Rab-1C	0.142908	0.418697
Q9H115	NAPB	Beta-soluble NSF attachment protein	-0.0638715	0.153932
Q9H1E3	NUCKS1	Nuclear ubiquitous casein and cyclin-dependent kinase substrate 1	0.767404	0.727705
Q9H1E5	TMX4	Thioredoxin-related transmembrane protein 4	-0.8321	2.55626
Q9H1K1	ISCU	Iron-sulfur cluster assembly enzyme ISCU, mitochondrial	0.366225	0.341935
Q9H1V8	SLC6A17	Sodium-dependent neutral amino acid transporter SLC6A17	0.0921425	0.173692
Q9H2X9	SLC12A5	Solute carrier family 12 member 5	-0.0680563	0.115547
Q9H3H3	C11orf68	UPF0696 protein C11orf68	-0.195395	0.3574
Q9H3Z4	DNAJC5	DnaJ homolog subfamily C member 5	-0.20408	0.623963
Q9H444;P59074	CHMP4B;CHMP4BP1	Charged multivesicular body protein 4b;Putative charged multivesicular body protein 4B-like protein CHMP4BP1	0.152252	0.219368
Q9H479	FN3K	Fructosamine-3-kinase	0.134545	0.125219
Q9H492	MAP1LC3A	Microtubule-associated proteins 1A/1B light chain 3A	0.96332	2.77842
Q9H4G0	EPB41L1	Band 4.1-like protein 1	0.341724	1.40894
Q9H4G4	GLIPR2	Golgi-associated plant pathogenesis-related protein 1	0.112154	0.197038
Q9H7Z7	PTGES2	Prostaglandin E synthase 2;Prostaglandin E synthase 2 truncated form	0.104743	0.161376
Q9H8H3	METTL7A	Methyltransferase-like protein 7A	-0.246601	0.937629
Q9H8S9;Q7L9L4	MOB1A;MOB1B	MOB kinase activator 1A;MOB kinase activator 1B	0.261412	1.21562
Q9H936	SLC25A22	Mitochondrial glutamate carrier 1	-0.38097	2.02968
Q9H9S4	CAB39L	Calcium-binding protein 39-like	-0.389732	1.35982
Q9HC56	PCDH9	Protocadherin-9	0.280161	0.54458
Q9HCH3	CPNE5	Copine-5	-0.365132	0.340892
Q9HCJ6	VAT1L	Synaptic vesicle membrane protein VAT-1 homolog-like	-0.176213	0.232445
Q9HCM2	PLXNA4	Plexin-A4	-0.236017	0.541203
Q9HDC9	APMAP	Adipocyte plasma membrane-associated protein	-0.224487	1.81137
Q9NP72	RAB18	Ras-related protein Rab-18	-0.172071	1.48852
Q9NPJ3	ACOT13	Acyl-coenzyme A thioesterase 13;Acyl-coenzyme A thioesterase 13, N-terminally processed	-0.114272	0.166518
Q9NQ66	PLCB1	1-phosphatidylinositol 4,5-bisphosphate phosphodiesterase beta-1	0.373359	0.372914
Q9NQC3	RTN4	Reticulon-4	-0.215075	0.554467
Q9NQR4	NIT2	Omega-amidase NIT2	-0.0132085	0.0236357
Q9NQW6	ANLN	Actin-binding protein anillin	-0.309192	0.270385
Q9NQX3	GPHN	Gephyrin;Molybdopterin adenylyltransferase;Molybdopterin molybdenumtransferase	-0.175984	0.529815
Q9NR46	SH3GLB2	Endophilin-B2	0.0202423	0.0266166
Q9NRG7	SDR39U1	Epimerase family protein SDR39U1	-0.81352	3.70822
Q9NRN7	AASDHPPT	L-aminoadipate-semialdehyde dehydrogenase-phosphopantetheinyl transferase	-0.257964	0.977133
Q9NRW1	RAB6B	Ras-related protein Rab-6B	0.166559	0.492169
Q9NRX4	PHPT1	14 kDa phosphohistidine phosphatase	-2.10438	3.78379
Q9NS86	LANCL2	LanC-like protein 2	0.271361	1.72485
Q9NSD9	FARSB	Phenylalanine--tRNA ligase beta subunit	0.071189	0.0540274
Q9NTK5	OLA1	Obg-like ATPase 1	-0.160223	0.888678
Q9NTX5	ECHDC1	Ethylmalonyl-CoA decarboxylase	-0.281096	0.421033
Q9NUJ1	ABHD10	Mycophenolic acid acyl-glucuronide esterase, mitochondrial	-0.0110672	0.113364
Q9NUQ9	FAM49B	Protein FAM49B	-0.350705	2.88066
Q9NUT2;O15439	ABCB8;ABCC4	ATP-binding cassette sub-family B member 8, mitochondrial;Multidrug resistance-associated protein 4	-0.809124	1.20156
Q9NVA2	SEPT11	Septin-11	-0.493956	3.34502
Q9NVT9	ARMC1	Armadillo repeat-containing protein 1	0.0995126	0.176484
Q9NYB9	ABI2	Abl interactor 2	-0.128447	0.241539
Q9NYI0	PSD3	PH and SEC7 domain-containing protein 3	0.312086	0.915848
Q9NYU1	UGGT2	UDP-glucose:glycoprotein glucosyltransferase 2	-0.041737	0.0773856
Q9NYU2	UGGT1	UDP-glucose:glycoprotein glucosyltransferase 1	-0.183479	0.308402
Q9NZ45	CISD1	CDGSH iron-sulfur domain-containing protein 1	0.165133	0.591933
Q9NZB2	FAM120A	Constitutive coactivator of PPAR-gamma-like protein 1	0.887794	2.63698
Q9NZD2	GLTP	Glycolipid transfer protein	0.00191789	0.0152677
Q9NZN3	EHD3	EH domain-containing protein 3	0.720799	1.49308
Q9NZR1	TMOD2	Tropomodulin-2	0.325797	1.61822
Q9P032	NDUFAF4	NADH dehydrogenase [ubiquinone] 1 alpha subcomplex assembly factor 4	0.356332	0.968947
Q9P0K1	ADAM22	Disintegrin and metalloproteinase domain-containing protein 22	-0.383204	0.509896
Q9P0L0	VAPA	Vesicle-associated membrane protein-associated protein A	0.56098	1.32307
Q9P121	NTM	Neurotrimin	0.0734772	0.179289
Q9P265;Q14689	DIP2B;DIP2A	Disco-interacting protein 2 homolog B;Disco-interacting protein 2 homolog A	0.444481	0.754426
Q9P2E9	RRBP1	Ribosome-binding protein 1	1.23543	1.39686
Q9P2J5	LARS	Leucine--tRNA ligase, cytoplasmic	0.207528	0.807336
Q9P2K5	MYEF2	Myelin expression factor 2	1.26938	2.6361
Q9P2R7	SUCLA2	Succinyl-CoA ligase [ADP-forming] subunit beta, mitochondrial	1.64763	1.6421
Q9P2U7	SLC17A7	Vesicular glutamate transporter 1	-0.0128145	0.0200736
Q9UBB4	ATXN10	Ataxin-10	-0.139834	0.752539
Q9UBB6	NCDN	Neurochondrin	-0.293403	0.820116
Q9UBI6	GNG12	Guanine nucleotide-binding protein G(I)/G(S)/G(O) subunit gamma-12	0.447888	0.269187
Q9UBQ0	VPS29	Vacuolar protein sorting-associated protein 29	-0.951995	2.99745
Q9UBV8	PEF1	Peflin	-0.0391092	0.0895406
Q9UDT6	CLIP2	CAP-Gly domain-containing linker protein 2	0.501783	1.59925
Q9UEY8	ADD3	Gamma-adducin	0.000456585	0.000763732
Q9UGV2	NDRG3	Protein NDRG3	-0.067583	0.0663971
Q9UH03	SEPT3	Neuronal-specific septin-3	-0.525351	2.0546
Q9UHC6	CNTNAP2	Contactin-associated protein-like 2	-0.26579	1.8493
Q9UHD8	SEPT9	Septin-9	-0.352532	1.73132
Q9UHD9	UBQLN2	Ubiquilin-2	0.253925	0.226271
Q9UHG2	PCSK1N	ProSAAS;KEP;Big SAAS;Little SAAS;Big PEN-LEN;PEN;Little LEN;Big LEN	0.125793	0.136698
Q9UHG3	PCYOX1	Prenylcysteine oxidase 1	-0.21191	1.59773
Q9UHQ9	CYB5R1	NADH-cytochrome b5 reductase 1	0.183456	0.600433
Q9UHV9	PFDN2	Prefoldin subunit 2	-0.809498	1.95951
Q9UI08	EVL	Ena/VASP-like protein	-0.0901509	0.212114
Q9UI09	NDUFA12	NADH dehydrogenase [ubiquinone] 1 alpha subcomplex subunit 12	-0.279116	0.768745
Q9UI12	ATP6V1H	V-type proton ATPase subunit H	-0.233966	0.874058
Q9UI15	TAGLN3	Transgelin-3	0.289295	0.66228
Q9UIJ7	AK3	GTP:AMP phosphotransferase AK3, mitochondrial	-0.118913	0.155255
Q9UIW2	PLXNA1	Plexin-A1	-0.439842	3.29546
Q9UJW0	DCTN4	Dynactin subunit 4	-0.606703	1.74266
Q9UJY5;Q9UJY4;Q9NZ52	GGA1;GGA2;GGA3	ADP-ribosylation factor-binding protein GGA1;ADP-ribosylation factor-binding protein GGA2;ADP-ribosylation factor-binding protein GGA3	0.436653	0.718601
Q9UK22	FBXO2	F-box only protein 2	-1.18346	3.96429
Q9UKG1	APPL1	DCC-interacting protein 13-alpha	-0.166799	0.324093
Q9UKM9	RALY	RNA-binding protein Raly	-0.617034	1.24007
Q9UKU0	ACSL6	Long-chain-fatty-acid--CoA ligase 6	0.22671	1.01456
Q9UKU7	ACAD8	Isobutyryl-CoA dehydrogenase, mitochondrial	0.286385	0.334143
Q9UL25	RAB21	Ras-related protein Rab-21	-0.259551	0.805169
Q9UL46	PSME2	Proteasome activator complex subunit 2	-0.535431	1.70092
Q9ULP0	NDRG4	Protein NDRG4	0.017377	0.0417051
Q9ULR3	PPM1H	Protein phosphatase 1H	-0.0179849	0.0189262
Q9ULU8	CADPS	Calcium-dependent secretion activator 1	0.154694	0.733183
Q9UM54	MYO6	Unconventional myosin-VI	0.0622305	0.0692453
Q9UMF0	ICAM5	Intercellular adhesion molecule 5	-0.0378912	0.08715
Q9UMX0	UBQLN1	Ubiquilin-1	0.81654	0.930289
Q9UMY4	SNX12	Sorting nexin-12	-0.553902	3.25367
Q9UN36	NDRG2	Protein NDRG2	-0.098292	0.766918
Q9UNA1	ARHGAP26	Rho GTPase-activating protein 26	0.345743	0.70133
Q9UNF0	PACSIN2	Protein kinase C and casein kinase substrate in neurons protein 2	-0.560314	2.01703
Q9UNH7	SNX6	Sorting nexin-6;Sorting nexin-6, N-terminally processed	-0.0312283	0.0575455
Q9UNM6	PSMD13	26S proteasome non-ATPase regulatory subunit 13	-0.0931293	0.383676
Q9UNS2	COPS3	COP9 signalosome complex subunit 3	-0.637607	3.7124
Q9UPA5	BSN	Protein bassoon	0.334671	1.15611
Q9UPN3	MACF1	Microtubule-actin cross-linking factor 1, isoforms 1/2/3/5	-0.142084	0.282802
Q9UPR5	SLC8A2	Sodium/calcium exchanger 2	-0.153328	0.432324
Q9UPV7	KIAA1045	Protein KIAA1045	0.0771192	0.107559
Q9UPY6	WASF3	Wiskott-Aldrich syndrome protein family member 3	-0.00374891	0.00481173
Q9UPY8	MAPRE3	Microtubule-associated protein RP/EB family member 3	0.0336131	0.128605
Q9UQ03	CORO2B	Coronin-2B	-0.0220775	0.0902355
Q9UQ16	DNM3	Dynamin-3	0.61795	1.61757
Q9UQB3	CTNND2	Catenin delta-2	0.313509	0.907645
Q9UQB8	BAIAP2	Brain-specific angiogenesis inhibitor 1-associated protein 2	-0.131454	0.681046
Q9UQM7	CAMK2A	Calcium/calmodulin-dependent protein kinase type II subunit alpha	-0.177742	0.596328
Q9Y224	C14orf166	UPF0568 protein C14orf166	0.806353	1.54399
Q9Y265	RUVBL1	RuvB-like 1	-0.125757	0.229397
Q9Y266	NUDC	Nuclear migration protein nudC	0.553651	0.813665
Q9Y277	VDAC3	Voltage-dependent anion-selective channel protein 3	-0.282439	1.08942
Q9Y285	FARSA	Phenylalanine--tRNA ligase alpha subunit	0.461576	0.90005
Q9Y2A7	NCKAP1	Nck-associated protein 1	0.101829	0.426339
Q9Y2J0	RPH3A	Rabphilin-3A	0.416619	0.787603
Q9Y2J2	EPB41L3	Band 4.1-like protein 3;Band 4.1-like protein 3, N-terminally processed	0.144619	1.00167
Q9Y2J8	PADI2	Protein-arginine deiminase type-2	-0.348129	0.763338
Q9Y2Q0	ATP8A1	Phospholipid-transporting ATPase IA	-0.144009	0.391022
Q9Y2S2	CRYL1	Lambda-crystallin homolog	-0.581028	2.50324
Q9Y2T3	GDA	Guanine deaminase	0.278873	0.643396
Q9Y2V2	CARHSP1	Calcium-regulated heat stable protein 1	0.225499	1.08293
Q9Y2X7;Q14161	GIT1;GIT2	ARF GTPase-activating protein GIT1;ARF GTPase-activating protein GIT2	0.779713	1.24502
Q9Y2Z0	SUGT1	Suppressor of G2 allele of SKP1 homolog	0.0796278	0.189214
Q9Y305	ACOT9	Acyl-coenzyme A thioesterase 9, mitochondrial	-0.0146956	0.0761432
Q9Y376	CAB39	Calcium-binding protein 39	-0.606812	4.65051
Q9Y394	DHRS7	Dehydrogenase/reductase SDR family member 7	-0.665486	2.90842
Q9Y3A5	SBDS	Ribosome maturation protein SBDS	-0.0448437	0.155502
Q9Y3D6	FIS1	Mitochondrial fission 1 protein	0.610246	1.18177
Q9Y3E1	HDGFRP3	Hepatoma-derived growth factor-related protein 3	0.0549181	0.125198
Q9Y3I0	RTCB	tRNA-splicing ligase RtcB homolog	0.44062	1.7548
Q9Y490	TLN1	Talin-1	0.329264	0.530385
Q9Y4C0;Q9HDB5	NRXN3	Neurexin-3;Neurexin-3-beta;Neurexin-3-beta, soluble form;Neurexin-3-beta, C-terminal fragment	-0.0147655	0.0502569
Q9Y4G6	TLN2	Talin-2	-0.226721	0.660486
Q9Y4I1	MYO5A	Unconventional myosin-Va	0.0942861	0.171879
Q9Y4L1	HYOU1	Hypoxia up-regulated protein 1	0.250547	0.439012
Q9Y570	PPME1	Protein phosphatase methylesterase 1	0.43901	0.592558
Q9Y5K8	ATP6V1D	V-type proton ATPase subunit D	-0.149608	0.676864
Q9Y5X3	SNX5	Sorting nexin-5	-1.18735	1.9741
Q9Y617	PSAT1	Phosphoserine aminotransferase	-0.287851	1.86858
Q9Y639	NPTN	Neuroplastin	-0.0442604	0.236575
Q9Y696	CLIC4	Chloride intracellular channel protein 4	-0.363753	0.617353
Q9Y697	NFS1	Cysteine desulfurase, mitochondrial	0.278498	1.62836
Q9Y6C9	MTCH2	Mitochondrial carrier homolog 2	1.51105	0.543781
Q9Y6G9	DYNC1LI1	Cytoplasmic dynein 1 light intermediate chain 1	0.42743	1.06568
Q9Y6I3	EPN1	Epsin-1	-0.21092	0.514729
Q9Y6M4	CSNK1G3	Casein kinase I isoform gamma-3	-0.324147	1.41213
Q9Y6M9	NDUFB9	NADH dehydrogenase [ubiquinone] 1 beta subcomplex subunit 9	-0.130968	0.16544
Q9Y6R0	NUMBL	Numb-like protein	-0.0726833	0.095139
Q9Y6R1	SLC4A4	Electrogenic sodium bicarbonate cotransporter 1	-0.406897	1.70992

## Sheet: Supp. Fig. 4B MNDTDP Total
Majority protein IDs	Gene names	Protein names	Log2 Abundance ratio	—Log10 (p-value)
A0A024R1R8;Q9Y2S6	hCG_2014768;TMA7	Translation machinery-associated protein 7	-0.399285	0.74768
A0A0C4DH25;P01619	IGKV3D-20	Ig kappa chain V-III region B6	-0.389738	1.29118
A0AVI2	FER1L5	Fer-1-like protein 5	-0.230447	0.806247
A0FGR8	ESYT2	Extended synaptotagmin-2	0.165561	0.42677
A0MZ66	KIAA1598	Shootin-1	1.06535	1.12562
A1Z1Q3	MACROD2	O-acetyl-ADP-ribose deacetylase MACROD2	-0.0869169	0.184884
A6NDG6	PGP	Phosphoglycolate phosphatase	-0.145138	0.620861
A6NKB5	PCNXL2	Pecanex-like protein 2	-0.0919029	0.193507
A6NKN8	PCP4L1	Purkinje cell protein 4-like protein 1	-0.361797	0.956877
E9PAV3;Q13765	NACA	Nascent polypeptide-associated complex subunit alpha, muscle-specific form;Nascent polypeptide-associated complex subunit alpha	0.0716192	0.234491
O00154	ACOT7	Cytosolic acyl coenzyme A thioester hydrolase	0.127265	0.586797
O00217	NDUFS8	NADH dehydrogenase [ubiquinone] iron-sulfur protein 8, mitochondrial	0.143366	0.215211
O00231	PSMD11	26S proteasome non-ATPase regulatory subunit 11	0.235229	0.821209
O00244	ATOX1	Copper transport protein ATOX1	0.0826519	0.301843
O00264	PGRMC1	Membrane-associated progesterone receptor component 1	0.123358	0.26343
O00299	CLIC1	Chloride intracellular channel protein 1	0.174847	0.355133
O00303	EIF3F	Eukaryotic translation initiation factor 3 subunit F	0.329557	1.24743
O00305;Q02641;Q08289	CACNB4;CACNB1;CACNB2	Voltage-dependent L-type calcium channel subunit beta-4;Voltage-dependent L-type calcium channel subunit beta-1;Voltage-dependent L-type calcium channel subunit beta-2	-0.143481	0.289762
O00330	PDHX	Pyruvate dehydrogenase protein X component, mitochondrial	0.399246	1.65544
O00399	DCTN6	Dynactin subunit 6	0.205848	1.1858
O00401	WASL	Neural Wiskott-Aldrich syndrome protein	-0.199933	0.748069
O00408	PDE2A	cGMP-dependent 3,5-cyclic phosphodiesterase	0.712079	1.16041
O00410	IPO5	Importin-5	0.242691	0.968876
O00429	DNM1L	Dynamin-1-like protein	0.597683	1.31284
O00483	NDUFA4	Cytochrome c oxidase subunit NDUFA4	0.570416	0.562436
O00499	BIN1	Myc box-dependent-interacting protein 1	-0.255486	0.646987
O00533	CHL1	Neural cell adhesion molecule L1-like protein;Processed neural cell adhesion molecule L1-like protein	-0.20687	1.70202
O00764	PDXK	Pyridoxal kinase	1.11126	2.05403
O14495	PPAP2B	Lipid phosphate phosphohydrolase 3	-0.144964	0.275872
O14531	DPYSL4	Dihydropyrimidinase-related protein 4	-0.162481	0.963151
O14561	NDUFAB1	Acyl carrier protein, mitochondrial	0.167438	0.5435
O14576	DYNC1I1	Cytoplasmic dynein 1 intermediate chain 1	-0.0575369	0.275112
O14579	COPE	Coatomer subunit epsilon	0.936422	1.18799
O14594	NCAN	Neurocan core protein	-0.236697	1.49993
O14617	AP3D1	AP-3 complex subunit delta-1	0.91248	1.24093
O14639	ABLIM1	Actin-binding LIM protein 1	-0.0323373	0.205454
O14737	PDCD5	Programmed cell death protein 5	-0.24312	0.983661
O14744	PRMT5	Protein arginine N-methyltransferase 5;Protein arginine N-methyltransferase 5, N-terminally processed	-1.24006	2.344
O14745	SLC9A3R1	Na(+)/H(+) exchange regulatory cofactor NHE-RF1	-0.102868	0.257928
O14773	TPP1	Tripeptidyl-peptidase 1	-0.199065	0.879239
O14775	GNB5	Guanine nucleotide-binding protein subunit beta-5	-0.224609	0.631351
O14807	MRAS	Ras-related protein M-Ras	-0.27769	1.16218
O14810	CPLX1	Complexin-1	-0.264623	0.878622
O14818;Q8TAA3	PSMA7;PSMA8	Proteasome subunit alpha type-7;Proteasome subunit alpha type-7-like	-0.31642	2.87098
O14880	MGST3	Microsomal glutathione S-transferase 3	-0.143215	0.394156
O14936	CASK	Peripheral plasma membrane protein CASK	0.375968	1.89544
O14949	UQCRQ	Cytochrome b-c1 complex subunit 8	0.0240548	0.030113
O14964	HGS	Hepatocyte growth factor-regulated tyrosine kinase substrate	0.649522	2.91879
O14974	PPP1R12A	Protein phosphatase 1 regulatory subunit 12A	0.686952	1.62469
O14979	HNRNPDL	Heterogeneous nuclear ribonucleoprotein D-like	0.959306	2.99057
O14980	XPO1	Exportin-1	0.961947	1.08741
O14994	SYN3	Synapsin-3	-0.34132	0.541353
O15020	SPTBN2	Spectrin beta chain, non-erythrocytic 2	0.72184	1.48147
O15067	PFAS	Phosphoribosylformylglycinamidine synthase	-0.214014	2.02631
O15075	DCLK1	Serine/threonine-protein kinase DCLK1	0.605824	1.77211
O15126	SCAMP1	Secretory carrier-associated membrane protein 1	0.0560691	0.0749983
O15144	ARPC2	Actin-related protein 2/3 complex subunit 2	0.0168942	0.131492
O15145	ARPC3	Actin-related protein 2/3 complex subunit 3	-0.0487494	0.144319
O15212	PFDN6	Prefoldin subunit 6	-0.283169	1.05318
O15394	NCAM2	Neural cell adhesion molecule 2	-0.195259	0.817446
O15400	STX7	Syntaxin-7	0.0594176	0.107417
O15511	ARPC5	Actin-related protein 2/3 complex subunit 5	-0.00552859	0.0316458
O15540	FABP7	Fatty acid-binding protein, brain	0.0721794	0.151495
O43175	PHGDH	D-3-phosphoglycerate dehydrogenase	1.20706	1.627
O43181	NDUFS4	NADH dehydrogenase [ubiquinone] iron-sulfur protein 4, mitochondrial	-0.00949282	0.0157945
O43236	SEPT4	Septin-4	0.0684481	0.148618
O43237	DYNC1LI2	Cytoplasmic dynein 1 light intermediate chain 2	0.769123	1.81909
O43242	PSMD3	26S proteasome non-ATPase regulatory subunit 3	-0.0972553	0.186581
O43272	PRODH	Proline dehydrogenase 1, mitochondrial	-0.00172756	0.00419886
O43301	HSPA12A	Heat shock 70 kDa protein 12A	0.502469	0.933473
O43390	HNRNPR	Heterogeneous nuclear ribonucleoprotein R	0.797765	2.25064
O43396	TXNL1	Thioredoxin-like protein 1	-0.205766	1.03947
O43399	TPD52L2	Tumor protein D54	-0.327324	0.849941
O43414	ERI3	ERI1 exoribonuclease 3	-0.188004	2.25125
O43426	SYNJ1	Synaptojanin-1	0.0261469	0.0665528
O43432	EIF4G3	Eukaryotic translation initiation factor 4 gamma 3	0.739191	1.8814
O43488	AKR7A2	Aflatoxin B1 aldehyde reductase member 2	-0.195324	0.915273
O43491	EPB41L2	Band 4.1-like protein 2	0.225703	0.386141
O43581	SYT7	Synaptotagmin-7	-0.443317	1.31116
O43598	DNPH1	2-deoxynucleoside 5-phosphate N-hydrolase 1	-0.0858024	0.177435
O43615	TIMM44	Mitochondrial import inner membrane translocase subunit TIM44	0.80936	1.17786
O43633	CHMP2A	Charged multivesicular body protein 2a	-0.405617	1.11465
O43663	PRC1	Protein regulator of cytokinesis 1	-0.235889	1.32249
O43678	NDUFA2	NADH dehydrogenase [ubiquinone] 1 alpha subcomplex subunit 2	0.114273	0.324984
O43681	ASNA1	ATPase ASNA1	0.166353	0.744868
O43707	ACTN4	Alpha-actinin-4	-0.117348	0.409131
O43761	SYNGR3	Synaptogyrin-3	0.471021	0.371369
O43765	SGTA	Small glutamine-rich tetratricopeptide repeat-containing protein alpha	0.115204	0.655831
O43768	ENSA	Alpha-endosulfine	-0.149118	0.598309
O43776	NARS	Asparagine--tRNA ligase, cytoplasmic	-0.0161433	0.0912937
O43809	NUDT21	Cleavage and polyadenylation specificity factor subunit 5	-0.198669	3.11882
O43813	LANCL1	LanC-like protein 1	-0.236802	1.49928
O43837	IDH3B	Isocitrate dehydrogenase [NAD] subunit beta, mitochondrial	0.554363	1.01085
O43852	CALU	Calumenin	1.801	2.68812
O43865	AHCYL1	Putative adenosylhomocysteinase 2	-0.222813	0.927283
O60256	PRPSAP2	Phosphoribosyl pyrophosphate synthase-associated protein 2	-0.157727	1.20384
O60262	GNG7	Guanine nucleotide-binding protein G(I)/G(S)/G(O) subunit gamma-7	-0.456637	3.12676
O60268	KIAA0513	Uncharacterized protein KIAA0513	0.689645	1.06589
O60282	KIF5C	Kinesin heavy chain isoform 5C	0.582238	1.99174
O60313	OPA1	Dynamin-like 120 kDa protein, mitochondrial;Dynamin-like 120 kDa protein, form S1	0.284871	0.610375
O60493	SNX3	Sorting nexin-3	0.330735	1.46248
O60502	MGEA5	Protein O-GlcNAcase	-0.634838	1.43138
O60506	SYNCRIP	Heterogeneous nuclear ribonucleoprotein Q	0.38618	3.07138
O60641	SNAP91	Clathrin coat assembly protein AP180	-0.244425	0.565173
O60664	PLIN3	Perilipin-3	-0.23114	0.540855
O60763	USO1	General vesicular transport factor p115	0.145495	1.20456
O60784	TOM1	Target of Myb protein 1	0.111791	0.822655
O60861	GAS7	Growth arrest-specific protein 7	-0.134736	0.414334
O60869	EDF1	Endothelial differentiation-related factor 1	-0.261324	0.953943
O60888	CUTA	Protein CutA	-0.198324	0.659183
O60927	PPP1R11	Protein phosphatase 1 regulatory subunit 11	-0.602865	1.9423
O60936	NOL3	Nucleolar protein 3	-0.350698	2.00507
O60939	SCN2B	Sodium channel subunit beta-2	-0.376247	1.62679
O75061	DNAJC6	Putative tyrosine-protein phosphatase auxilin	0.681144	1.93035
O75077	ADAM23	Disintegrin and metalloproteinase domain-containing protein 23	-0.0588536	0.125308
O75083	WDR1	WD repeat-containing protein 1	1.56293	1.66613
O75116	ROCK2	Rho-associated protein kinase 2	0.6547	4.72647
O75122	CLASP2	CLIP-associating protein 2	0.296521	2.08166
O75175	CNOT3	CCR4-NOT transcription complex subunit 3	-0.0555515	0.237906
O75223	GGCT	Gamma-glutamylcyclotransferase	-0.242055	1.4497
O75306	NDUFS2	NADH dehydrogenase [ubiquinone] iron-sulfur protein 2, mitochondrial	0.236451	0.357687
O75323	GBAS	Protein NipSnap homolog 2	-0.0543016	0.0828329
O75340	PDCD6	Programmed cell death protein 6	-0.295664	1.34709
O75347	TBCA	Tubulin-specific chaperone A	-0.302593	0.892036
O75363	BCAS1	Breast carcinoma-amplified sequence 1	-0.556493	0.859733
O75367	H2AFY	Core histone macro-H2A.1	-0.145714	0.374326
O75368	SH3BGRL	SH3 domain-binding glutamic acid-rich-like protein	-0.310688	1.57856
O75369	FLNB	Filamin-B	0.581545	1.81594
O75380	NDUFS6	NADH dehydrogenase [ubiquinone] iron-sulfur protein 6, mitochondrial	0.0984036	0.142643
O75390	CS	Citrate synthase, mitochondrial	-0.431166	1.20147
O75396	SEC22B	Vesicle-trafficking protein SEC22b	0.272037	0.668243
O75439	PMPCB	Mitochondrial-processing peptidase subunit beta	0.146745	0.517913
O75475	PSIP1	PC4 and SFRS1-interacting protein	0.255168	0.650506
O75489	NDUFS3	NADH dehydrogenase [ubiquinone] iron-sulfur protein 3, mitochondrial	0.230842	0.54151
O75508	CLDN11	Claudin-11	-0.246672	0.621409
O75521	ECI2	Enoyl-CoA delta isomerase 2, mitochondrial	-0.155162	0.449248
O75531	BANF1	Barrier-to-autointegration factor;Barrier-to-autointegration factor, N-terminally processed	0.0457703	0.0641965
O75569	PRKRA	Interferon-inducible double-stranded RNA-dependent protein kinase activator A	1.37542	1.74252
O75592	MYCBP2	E3 ubiquitin-protein ligase MYCBP2	-0.380159	2.02582
O75663	TIPRL	TIP41-like protein	-0.110298	0.85926
O75746	SLC25A12	Calcium-binding mitochondrial carrier protein Aralar1	-0.0941001	0.169077
O75781	PALM	Paralemmin-1	-0.172397	0.438196
O75787	ATP6AP2	Renin receptor	0.538474	0.676255
O75822	EIF3J	Eukaryotic translation initiation factor 3 subunit J	-0.0730966	0.448412
O75832	PSMD10	26S proteasome non-ATPase regulatory subunit 10	0.417696	0.769377
O75874	IDH1	Isocitrate dehydrogenase [NADP] cytoplasmic	-0.186647	1.01939
O75884	RBBP9	Putative hydrolase RBBP9	0.0522076	0.435013
O75891	ALDH1L1	Cytosolic 10-formyltetrahydrofolate dehydrogenase	0.109487	0.282197
O75914	PAK3	Serine/threonine-protein kinase PAK 3	0.0340536	0.132559
O75915	ARL6IP5	PRA1 family protein 3	0.740814	1.35136
O75935	DCTN3	Dynactin subunit 3	0.255646	1.72549
O75947	ATP5H	ATP synthase subunit d, mitochondrial	0.297136	0.63429
O75955	FLOT1	Flotillin-1	0.0538346	0.054376
O75964	ATP5L	ATP synthase subunit g, mitochondrial	0.489178	0.606472
O76054	SEC14L2	SEC14-like protein 2	0.800221	2.87115
O76070	SNCG	Gamma-synuclein	-0.241726	0.512936
O94760	DDAH1	N(G),N(G)-dimethylarginine dimethylaminohydrolase 1	-0.337939	1.90407
O94772	LY6H	Lymphocyte antigen 6H	-0.200817	0.19114
O94811	TPPP	Tubulin polymerization-promoting protein	0.0996115	0.303918
O94819	KBTBD11	Kelch repeat and BTB domain-containing protein 11	0.050574	0.288894
O94826	TOMM70A	Mitochondrial import receptor subunit TOM70	0.185483	0.59616
O94856	NFASC	Neurofascin	-0.207917	0.837136
O94903	PROSC	Proline synthase co-transcribed bacterial homolog protein	0.936981	1.72358
O94919	ENDOD1	Endonuclease domain-containing 1 protein	0.54558	1.14421
O94925	GLS	Glutaminase kidney isoform, mitochondrial	2.16716	0.765093
O94967	WDR47	WD repeat-containing protein 47	0.30136	0.428448
O94973	AP2A2	AP-2 complex subunit alpha-2	-0.157452	0.353302
O94985	CLSTN1	Calsyntenin-1;Soluble Alc-alpha;CTF1-alpha	-0.0961038	0.192759
O95154	AKR7A3	Aflatoxin B1 aldehyde reductase member 3	0.139255	0.470466
O95182	NDUFA7	NADH dehydrogenase [ubiquinone] 1 alpha subcomplex subunit 7	-0.11834	0.181672
O95197	RTN3	Reticulon-3	0.516287	0.891533
O95202	LETM1	LETM1 and EF-hand domain-containing protein 1, mitochondrial	-0.089615	0.154058
O95292	VAPB	Vesicle-associated membrane protein-associated protein B/C	0.130218	0.435129
O95294	RASAL1	RasGAP-activating-like protein 1	0.00133339	0.00272784
O95299	NDUFA10	NADH dehydrogenase [ubiquinone] 1 alpha subcomplex subunit 10, mitochondrial	0.366427	0.526986
O95319	CELF2	CUGBP Elav-like family member 2	-0.351498	1.4352
O95336	PGLS	6-phosphogluconolactonase	-0.0868491	0.261969
O95394	PGM3	Phosphoacetylglucosamine mutase	-0.0600791	0.338792
O95433	AHSA1	Activator of 90 kDa heat shock protein ATPase homolog 1	0.830806	2.57898
O95571	ETHE1	Persulfide dioxygenase ETHE1, mitochondrial	-0.175787	0.533236
O95613	PCNT	Pericentrin	-0.120135	0.482423
O95670	ATP6V1G2	V-type proton ATPase subunit G 2	-0.110352	0.177718
O95674	CDS2	Phosphatidate cytidylyltransferase 2	0.342784	0.551858
O95716	RAB3D	Ras-related protein Rab-3D	-0.285908	0.370079
O95741	CPNE6	Copine-6	0.412072	1.64199
O95757	HSPA4L	Heat shock 70 kDa protein 4L	0.2147	0.795285
O95777	LSM8	U6 snRNA-associated Sm-like protein LSm8	-0.152821	1.76925
O95782	AP2A1	AP-2 complex subunit alpha-1	-0.0148283	0.0281345
O95825	CRYZL1	Quinone oxidoreductase-like protein 1	-0.15449	1.47082
O95831	AIFM1	Apoptosis-inducing factor 1, mitochondrial	-0.109422	0.227278
O95861	BPNT1	3(2),5-bisphosphate nucleotidase 1	-0.145509	0.741725
O95865	DDAH2	N(G),N(G)-dimethylarginine dimethylaminohydrolase 2	-0.0879004	0.440082
O95881	TXNDC12	Thioredoxin domain-containing protein 12	0.0380683	0.173954
O95970	LGI1	Leucine-rich glioma-inactivated protein 1	-0.0844363	0.282115
O95989	NUDT3	Diphosphoinositol polyphosphate phosphohydrolase 1	-0.260698	1.22245
P00338	LDHA	L-lactate dehydrogenase A chain	-0.310375	2.1667
P00352	ALDH1A1	Retinal dehydrogenase 1	0.0124425	0.019223
P00367;P49448	GLUD1;GLUD2	Glutamate dehydrogenase 1, mitochondrial;Glutamate dehydrogenase 2, mitochondrial	-0.127258	0.534325
P00387	CYB5R3	NADH-cytochrome b5 reductase 3;NADH-cytochrome b5 reductase 3 membrane-bound form;NADH-cytochrome b5 reductase 3 soluble form	-0.113728	0.319772
P00390	GSR	Glutathione reductase, mitochondrial	-0.289767	1.731
P00403	MT-CO2	Cytochrome c oxidase subunit 2	0.458099	0.684999
P00441	SOD1	Superoxide dismutase [Cu-Zn]	-0.321914	1.58641
P00491	PNP	Purine nucleoside phosphorylase	-0.075437	0.152398
P00492	HPRT1	Hypoxanthine-guanine phosphoribosyltransferase	-0.463896	2.1399
P00505	GOT2	Aspartate aminotransferase, mitochondrial	-0.45447	1.35435
P00558	PGK1	Phosphoglycerate kinase 1	-0.321312	1.70612
P00568	AK1	Adenylate kinase isoenzyme 1	0.333165	2.1601
P00738;P00739	HP;HPR	Haptoglobin;Haptoglobin alpha chain;Haptoglobin beta chain;Haptoglobin-related protein	-0.400298	1.34446
P00751	CFB	Complement factor B;Complement factor B Ba fragment;Complement factor B Bb fragment	-0.00127078	0.00274504
P00846	MT-ATP6	ATP synthase subunit a	0.177881	0.17352
P00915	CA1	Carbonic anhydrase 1	-0.0855729	0.118906
P00918	CA2	Carbonic anhydrase 2	-0.619479	1.231
P00966	ASS1	Argininosuccinate synthase	0.731597	2.29718
P01009	SERPINA1	Alpha-1-antitrypsin;Short peptide from AAT	-0.376085	0.832283
P01011	SERPINA3	Alpha-1-antichymotrypsin;Alpha-1-antichymotrypsin His-Pro-less	0.803464	0.632172
P01023	A2M	Alpha-2-macroglobulin	-0.544878	1.75515
P01024	C3	Complement C3;Complement C3 beta chain;C3-beta-c;Complement C3 alpha chain;C3a anaphylatoxin;Acylation stimulating protein;Complement C3b alpha chain;Complement C3c alpha chain fragment 1;Complement C3dg fragment;Complement C3g fragment;Complement C3d fragment;Complement C3f fragment;Complement C3c alpha chain fragment 2	-0.0472916	0.0825784
P01034	CST3	Cystatin-C	0.454211	0.88642
P01111	NRAS	GTPase NRas	0.133624	0.290861
P01116	KRAS	GTPase KRas;GTPase KRas, N-terminally processed	-0.345898	1.47736
P01834;P0DOX7	IGKC	Ig kappa chain C region	-0.834049	2.27779
P01859	IGHG2	Ig gamma-2 chain C region	-1.29825	2.57693
P01860	IGHG3	Ig gamma-3 chain C region	-1.08844	2.63635
P01871;P0DOX6	IGHM	Ig mu chain C region	0.157888	0.462149
P01876;P01877	IGHA1;IGHA2	Ig alpha-1 chain C region;Ig alpha-2 chain C region	-1.72709	4.90053
P02042	HBD	Hemoglobin subunit delta	0.068067	0.116206
P02511	CRYAB	Alpha-crystallin B chain	1.31045	0.795648
P02545	LMNA	Prelamin-A/C;Lamin-A/C	0.194698	0.162175
P02647	APOA1	Apolipoprotein A-I;Proapolipoprotein A-I;Truncated apolipoprotein A-I	0.199803	0.209748
P02649	APOE	Apolipoprotein E	0.076699	0.0893701
P02652	APOA2	Apolipoprotein A-II;Proapolipoprotein A-II;Truncated apolipoprotein A-II	-0.347284	0.708077
P02671	FGA	Fibrinogen alpha chain;Fibrinopeptide A;Fibrinogen alpha chain	-1.13359	3.32987
P02675	FGB	Fibrinogen beta chain;Fibrinopeptide B;Fibrinogen beta chain	-0.806599	2.26638
P02679	FGG	Fibrinogen gamma chain	-0.70582	2.62612
P02686	MBP	Myelin basic protein	-0.254378	0.173728
P02689	PMP2	Myelin P2 protein	-0.445715	0.500435
P02750	LRG1	Leucine-rich alpha-2-glycoprotein	-0.724354	1.68566
P02763	ORM1	Alpha-1-acid glycoprotein 1	-0.672212	1.21247
P02766	TTR	Transthyretin	-0.832715	1.72159
P02787	TF	Serotransferrin	-0.33844	0.761555
P02790	HPX	Hemopexin	-0.151109	0.773954
P02792	FTL	Ferritin light chain	-0.187222	0.217462
P02794	FTH1	Ferritin heavy chain;Ferritin heavy chain, N-terminally processed	-0.0768372	0.0704345
P03891	MT-ND2	NADH-ubiquinone oxidoreductase chain 2	0.506316	0.709252
P04040	CAT	Catalase	-0.143205	0.661824
P04075	ALDOA	Fructose-bisphosphate aldolase A	-0.360432	1.88092
P04080	CSTB	Cystatin-B	-0.0650266	0.345224
P04083	ANXA1	Annexin A1	0.145433	0.398732
P04156	PRNP	Major prion protein	-0.418397	1.67497
P04179	SOD2	Superoxide dismutase [Mn], mitochondrial	-0.414659	1.63732
P04181	OAT	Ornithine aminotransferase, mitochondrial;Ornithine aminotransferase, hepatic form;Ornithine aminotransferase, renal form	0.692262	2.31646
P04216	THY1	Thy-1 membrane glycoprotein	-0.411147	1.85027
P04217	A1BG	Alpha-1B-glycoprotein	-0.374782	1.15465
P04271	S100B	Protein S100-B	-0.364732	0.408525
P04350	TUBB4A	Tubulin beta-4A chain	0.926001	2.287
P04406	GAPDH	Glyceraldehyde-3-phosphate dehydrogenase	-0.335068	2.48976
P04632	CAPNS1	Calpain small subunit 1	-0.145079	0.572946
P04792	HSPB1	Heat shock protein beta-1	0.454173	1.611
P04899	GNAI2	Guanine nucleotide-binding protein G(i) subunit alpha-2	0.0813198	0.806524
P05023	ATP1A1	Sodium/potassium-transporting ATPase subunit alpha-1	-0.140019	0.311928
P05026	ATP1B1	Sodium/potassium-transporting ATPase subunit beta-1	-0.11205	0.205324
P05060	CHGB	Secretogranin-1;PE-11;GAWK peptide;CCB peptide	-0.536176	1.75275
P05067	APP	Amyloid beta A4 protein;N-APP;Soluble APP-alpha;Soluble APP-beta;C99;Beta-amyloid protein 42;Beta-amyloid protein 40;C83;P3(42);P3(40);C80;Gamma-secretase C-terminal fragment 59;Gamma-secretase C-terminal fragment 57;Gamma-secretase C-terminal fragment 50;C31	0.086919	0.111798
P05090	APOD	Apolipoprotein D	0.0116344	0.0226786
P05091	ALDH2	Aldehyde dehydrogenase, mitochondrial	-0.182966	1.02593
P05109	S100A8	Protein S100-A8;Protein S100-A8, N-terminally processed	-0.772333	1.36458
P05114	HMGN1	Non-histone chromosomal protein HMG-14	-0.487493	1.70467
P05129	PRKCG	Protein kinase C gamma type	0.17008	0.170047
P05141	SLC25A5	ADP/ATP translocase 2;ADP/ATP translocase 2, N-terminally processed	0.0178519	0.0179844
P05165	PCCA	Propionyl-CoA carboxylase alpha chain, mitochondrial	-0.192563	0.679517
P05166	PCCB	Propionyl-CoA carboxylase beta chain, mitochondrial	-0.0666554	0.162043
P05230	FGF1	Fibroblast growth factor 1	0.0395543	0.0541834
P05386	RPLP1	60S acidic ribosomal protein P1	-0.107101	1.29929
P05387	RPLP2	60S acidic ribosomal protein P2	-0.146623	2.82137
P05388;Q8NHW5	RPLP0;RPLP0P6	60S acidic ribosomal protein P0;60S acidic ribosomal protein P0-like	-0.159302	1.76998
P05413	FABP3	Fatty acid-binding protein, heart	-0.457713	2.49509
P05455	SSB	Lupus La protein	0.356618	1.05982
P05556	ITGB1	Integrin beta-1	0.0360534	0.129894
P05771	PRKCB	Protein kinase C beta type	0.543247	0.990161
P05937	CALB1	Calbindin	-0.0361873	0.0828487
P06454	PTMA	Prothymosin alpha;Prothymosin alpha, N-terminally processed;Thymosin alpha-1	0.486762	0.400312
P06576	ATP5B	ATP synthase subunit beta, mitochondrial	-0.500688	1.14234
P06702	S100A9	Protein S100-A9	-0.744556	1.48412
P06730	EIF4E	Eukaryotic translation initiation factor 4E	-0.0988955	1.22988
P06733	ENO1	Alpha-enolase	-0.241194	1.24748
P06744	GPI	Glucose-6-phosphate isomerase	0.605833	2.3818
P06748	NPM1	Nucleophosmin	0.740649	2.14155
P06753	TPM3	Tropomyosin alpha-3 chain	-0.285689	2.04989
P06756	ITGAV	Integrin alpha-V;Integrin alpha-V heavy chain;Integrin alpha-V light chain	0.187545	0.357473
P07093	SERPINE2	Glia-derived nexin	1.64899	0.469822
P07099	EPHX1	Epoxide hydrolase 1	0.521192	0.934661
P07108	DBI	Acyl-CoA-binding protein	-0.053433	0.0617613
P07195	LDHB	L-lactate dehydrogenase B chain	-0.263942	1.67039
P07196	NEFL	Neurofilament light polypeptide	0.974821	0.603066
P07197	NEFM	Neurofilament medium polypeptide	0.554996	0.464253
P07203	GPX1	Glutathione peroxidase 1	-0.386605	2.47012
P07205	PGK2	Phosphoglycerate kinase 2	-0.354371	1.5404
P07237	P4HB	Protein disulfide-isomerase	-0.0402811	0.205582
P07305	H1F0	Histone H1.0;Histone H1.0, N-terminally processed	-0.573715	2.36966
P07311	ACYP1	Acylphosphatase-1	-0.538089	2.6218
P07339	CTSD	Cathepsin D;Cathepsin D light chain;Cathepsin D heavy chain	-0.27843	0.993336
P07355;A6NMY6	ANXA2;ANXA2P2	Annexin A2;Putative annexin A2-like protein	-0.220154	0.401157
P07384	CAPN1	Calpain-1 catalytic subunit	-0.215447	2.08193
P07437	TUBB	Tubulin beta chain	0.868482	1.26676
P07602	PSAP	Prosaposin;Saposin-A;Saposin-B-Val;Saposin-B;Saposin-C;Saposin-D	-0.276526	0.314216
P07686	HEXB	Beta-hexosaminidase subunit beta;Beta-hexosaminidase subunit beta chain B;Beta-hexosaminidase subunit beta chain A	-0.306435	3.45868
P07737	PFN1	Profilin-1	-0.198758	1.36271
P07741	APRT	Adenine phosphoribosyltransferase	0.161822	0.683414
P07814	EPRS	Bifunctional glutamate/proline--tRNA ligase;Glutamate--tRNA ligase;Proline--tRNA ligase	0.724289	2.09174
P07858	CTSB	Cathepsin B;Cathepsin B light chain;Cathepsin B heavy chain	-0.0289986	0.0725875
P07900	HSP90AA1	Heat shock protein HSP 90-alpha	0.52729	2.73261
P07910;P0DMR1;O60812;B7ZW38;B2RXH8	HNRNPC;HNRNPCL4;HNRNPCL1;HNRNPCL3;HNRNPCL2	Heterogeneous nuclear ribonucleoproteins C1/C2;Heterogeneous nuclear ribonucleoprotein C-like 4;Heterogeneous nuclear ribonucleoprotein C-like 1;Heterogeneous nuclear ribonucleoprotein C-like 3;Heterogeneous nuclear ribonucleoprotein C-like 2	0.448548	0.894624
P07919	UQCRH	Cytochrome b-c1 complex subunit 6, mitochondrial	0.137261	0.874626
P07954	FH	Fumarate hydratase, mitochondrial	0.0789351	0.326435
P08123	COL1A2	Collagen alpha-2(I) chain	2.57877	0.469299
P08133	ANXA6	Annexin A6	-0.401691	1.96996
P08195	SLC3A2	4F2 cell-surface antigen heavy chain	0.0306518	0.0540796
P08237	PFKM	ATP-dependent 6-phosphofructokinase, muscle type	-0.292219	1.47352
P08238	HSP90AB1	Heat shock protein HSP 90-beta	1.63101	2.4406
P08247	SYP	Synaptophysin	0.535834	0.529632
P08559	PDHA1	Pyruvate dehydrogenase E1 component subunit alpha, somatic form, mitochondrial	-0.17792	0.405221
P08574	CYC1	Cytochrome c1, heme protein, mitochondrial	-0.0325588	0.0404468
P08621	SNRNP70	U1 small nuclear ribonucleoprotein 70 kDa	-0.259657	1.17387
P08670	VIM	Vimentin	1.47534	1.61358
P08708	RPS17	40S ribosomal protein S17	-0.035687	0.312732
P08758	ANXA5	Annexin A5	-0.190134	0.797819
P08865;A0A8I5KQE6	RPSA	40S ribosomal protein SA	-0.216006	3.38088
P09012	SNRPA	U1 small nuclear ribonucleoprotein A	-0.247892	1.04878
P09104	ENO2	Gamma-enolase	-0.344868	1.03615
P09110	ACAA1	3-ketoacyl-CoA thiolase, peroxisomal	0.154166	1.40067
P09211	GSTP1	Glutathione S-transferase P	-0.523661	2.27684
P09382	LGALS1	Galectin-1	-0.0680599	0.335959
P09417	QDPR	Dihydropteridine reductase	-0.537593	1.21525
P09429;B2RPK0	HMGB1;HMGB1P1	High mobility group protein B1;Putative high mobility group protein B1-like 1	-0.125973	0.137661
P09455	RBP1	Retinol-binding protein 1	0.125683	0.226042
P09471	GNAO1	Guanine nucleotide-binding protein G(o) subunit alpha	-0.191689	0.608383
P09493	TPM1	Tropomyosin alpha-1 chain	-0.192764	0.445109
P09496	CLTA	Clathrin light chain A	0.445895	1.19622
P09497	CLTB	Clathrin light chain B	0.368519	1.03037
P09543	CNP	2,3-cyclic-nucleotide 3-phosphodiesterase	0.404712	0.337042
P09622	DLD	Dihydrolipoyl dehydrogenase, mitochondrial	-0.236308	0.685929
P09651;Q32P51;A0A2R8Y4L2	HNRNPA1;HNRNPA1L2	Heterogeneous nuclear ribonucleoprotein A1;Heterogeneous nuclear ribonucleoprotein A1, N-terminally processed;Heterogeneous nuclear ribonucleoprotein A1-like 2	1.4907	1.58291
P09668	CTSH	Pro-cathepsin H;Cathepsin H mini chain;Cathepsin H;Cathepsin H heavy chain;Cathepsin H light chain	-0.0695195	0.195921
P09669	COX6C	Cytochrome c oxidase subunit 6C	-0.643509	0.859291
P09874	PARP1	Poly [ADP-ribose] polymerase 1	0.318714	0.342522
P09917	ALOX5	Arachidonate 5-lipoxygenase	-0.147728	0.444734
P09936	UCHL1	Ubiquitin carboxyl-terminal hydrolase isozyme L1	0.98537	2.34509
P09960	LTA4H	Leukotriene A-4 hydrolase	-0.235501	2.00954
P09972	ALDOC	Fructose-bisphosphate aldolase C	-0.209018	1.46174
P0C0L5;P0C0L4	C4B;C4A	Complement C4-B;Complement C4 beta chain;Complement C4-B alpha chain;C4a anaphylatoxin;C4b-B;C4d-B;Complement C4 gamma chain;Complement C4-A;Complement C4 beta chain;Complement C4-A alpha chain;C4a anaphylatoxin;C4b-A;C4d-A;Complement C4 gamma chain	-0.420626	0.845413
P0CG30;P0CG29	GSTT2B;GSTT2	Glutathione S-transferase theta-2B;Glutathione S-transferase theta-2	-0.0540344	0.0820065
P0DJI8;P0DJI9	SAA1;SAA2	Serum amyloid A-1 protein;Amyloid protein A;Serum amyloid protein A(2-104);Serum amyloid protein A(3-104);Serum amyloid protein A(2-103);Serum amyloid protein A(2-102);Serum amyloid protein A(4-101);Serum amyloid A-2 protein	-1.26864	2.34681
P0DMV9;P0DMV8	HSPA1B;HSPA1A	Heat shock 70 kDa protein 1B;Heat shock 70 kDa protein 1A	-0.393561	2.12899
P0DOX5;P01857	IGHG1	Ig gamma-1 chain C region	-0.804767	2.3495
P0DOX8;B9A064;P0CG04	IGLL5;IGLC1	Immunoglobulin lambda-like polypeptide 5;Ig lambda-1 chain C regions	-0.965329	2.53064
P0DOY3;P0DOY2;P0CF74	IGLC6	Ig lambda-6 chain C region	-1.1108	2.81399
P10114;Q9Y3L5	RAP2A;RAP2C	Ras-related protein Rap-2a;Ras-related protein Rap-2c	-0.339379	1.0736
P10155	TROVE2	60 kDa SS-A/Ro ribonucleoprotein	-0.187265	0.791751
P10253	GAA	Lysosomal alpha-glucosidase;76 kDa lysosomal alpha-glucosidase;70 kDa lysosomal alpha-glucosidase	-0.0766106	0.397495
P10412	HIST1H1E	Histone H1.4	-0.413757	0.582492
P10451	SPP1	Osteopontin	0.934485	0.42577
P10515	DLAT	Dihydrolipoyllysine-residue acetyltransferase component of pyruvate dehydrogenase complex, mitochondrial	0.987382	1.77855
P10599	TXN	Thioredoxin	-0.354287	2.02739
P10606	COX5B	Cytochrome c oxidase subunit 5B, mitochondrial	0.356542	0.698503
P10636	MAPT	Microtubule-associated protein tau	-0.378092	1.35072
P10768	ESD	S-formylglutathione hydrolase	-0.292822	1.81485
P10809	HSPD1	60 kDa heat shock protein, mitochondrial	-0.477281	1.72107
P10909	CLU	Clusterin;Clusterin beta chain;Clusterin alpha chain	-0.0275206	0.0873711
P10915	HAPLN1	Hyaluronan and proteoglycan link protein 1	-0.112135	0.304025
P11021	HSPA5	78 kDa glucose-regulated protein	-0.12498	1.12557
P11137	MAP2	Microtubule-associated protein 2	0.515015	0.884294
P11142	HSPA8	Heat shock cognate 71 kDa protein	-0.300725	2.27674
P11169;Q8TDB8	SLC2A3;SLC2A14	Solute carrier family 2, facilitated glucose transporter member 3;Solute carrier family 2, facilitated glucose transporter member 14	-0.23022	0.34572
P11171	EPB41	Protein 4.1	0.883731	1.76217
P11177	PDHB	Pyruvate dehydrogenase E1 component subunit beta, mitochondrial	-0.0569959	0.100535
P11216	PYGB	Glycogen phosphorylase, brain form	-0.00891011	0.0171802
P11217	PYGM	Glycogen phosphorylase, muscle form	0.00298388	0.00563799
P11233	RALA	Ras-related protein Ral-A	-0.0773005	0.348387
P11234	RALB	Ras-related protein Ral-B	-0.0905694	0.490614
P11277	SPTB	Spectrin beta chain, erythrocytic	-0.00784846	0.0241761
P11279	LAMP1	Lysosome-associated membrane glycoprotein 1	-0.204004	1.42104
P11310	ACADM	Medium-chain specific acyl-CoA dehydrogenase, mitochondrial	-0.216092	1.12018
P11413	G6PD	Glucose-6-phosphate 1-dehydrogenase	0.0649983	0.659653
P11498	PC	Pyruvate carboxylase, mitochondrial	0.844008	0.984397
P11766	ADH5	Alcohol dehydrogenase class-3	-0.205276	1.50022
P11940;Q9H361	PABPC1;PABPC3	Polyadenylate-binding protein 1;Polyadenylate-binding protein 3	-0.166608	0.369891
P12036	NEFH	Neurofilament heavy polypeptide	-0.00668652	0.00445505
P12081	HARS	Histidine--tRNA ligase, cytoplasmic	0.346563	1.38461
P12235	SLC25A4	ADP/ATP translocase 1	0.0918646	0.0935914
P12236	SLC25A6	ADP/ATP translocase 3;ADP/ATP translocase 3, N-terminally processed	0.0244864	0.0276121
P12270	TPR	Nucleoprotein TPR	0.0115204	0.0221896
P12277	CKB	Creatine kinase B-type	2.16309	1.47376
P12429	ANXA3	Annexin A3	-0.53323	2.26821
P12532	CKMT1A	Creatine kinase U-type, mitochondrial	-0.346785	0.95686
P12694	BCKDHA	2-oxoisovalerate dehydrogenase subunit alpha, mitochondrial	0.274796	2.34303
P12814	ACTN1	Alpha-actinin-1	-0.123652	0.193889
P12955	PEPD	Xaa-Pro dipeptidase	-0.331889	3.75831
P12956	XRCC6	X-ray repair cross-complementing protein 6	1.26298	1.54258
P13010	XRCC5	X-ray repair cross-complementing protein 5	1.53384	1.56448
P13073	COX4I1	Cytochrome c oxidase subunit 4 isoform 1, mitochondrial	0.0603784	0.117844
P13473	LAMP2	Lysosome-associated membrane glycoprotein 2	0.0167783	0.0494081
P13489	RNH1	Ribonuclease inhibitor	0.827771	1.37106
P13521	SCG2	Secretogranin-2;Secretoneurin;Manserin	-0.433857	1.76721
P13591	NCAM1	Neural cell adhesion molecule 1	-0.181671	0.873262
P13611	VCAN	Versican core protein	-0.351983	0.442892
P13637	ATP1A3	Sodium/potassium-transporting ATPase subunit alpha-3	-0.098125	0.186306
P13639	EEF2	Elongation factor 2	0.583747	2.46529
P13667	PDIA4	Protein disulfide-isomerase A4	0.00352125	0.012923
P13693;Q56UQ5	TPT1	Translationally-controlled tumor protein;TPT1-like protein	-4.52238e-07	1.1347e-06
P13716	ALAD	Delta-aminolevulinic acid dehydratase	-0.0862334	0.433545
P13726	F3	Tissue factor	0.134578	0.399949
P13796	LCP1	Plastin-2	-0.12909	0.270456
P13797	PLS3	Plastin-3	-0.178085	0.413358
P13798	APEH	Acylamino-acid-releasing enzyme	-0.239215	1.39592
P13804	ETFA	Electron transfer flavoprotein subunit alpha, mitochondrial	0.00727558	0.0264608
P13861	PRKAR2A	cAMP-dependent protein kinase type II-alpha regulatory subunit	-0.213909	0.862202
P13987	CD59	CD59 glycoprotein	-0.2037	0.482228
P14136	GFAP	Glial fibrillary acidic protein	1.56338	1.26417
P14174	MIF	Macrophage migration inhibitory factor	-0.182915	1.27358
P14314	PRKCSH	Glucosidase 2 subunit beta	-0.179949	0.553406
P14317	HCLS1	Hematopoietic lineage cell-specific protein	0.545567	0.80386
P14324	FDPS	Farnesyl pyrophosphate synthase	-0.175289	1.0103
P14406	COX7A2	Cytochrome c oxidase subunit 7A2, mitochondrial	0.236226	0.326782
P14415	ATP1B2	Sodium/potassium-transporting ATPase subunit beta-2	0.104649	0.205275
P14550	AKR1A1	Alcohol dehydrogenase [NADP(+)]	0.200207	0.59758
P14618	PKM	Pyruvate kinase PKM	-0.323053	1.97766
P14621	ACYP2	Acylphosphatase-2	-0.356839	1.23742
P14625	HSP90B1	Endoplasmin	0.853227	2.06733
P14854	COX6B1	Cytochrome c oxidase subunit 6B1	-0.329475	0.508398
P14866	HNRNPL	Heterogeneous nuclear ribonucleoprotein L	-0.0439879	0.307535
P14868	DARS	Aspartate--tRNA ligase, cytoplasmic	0.73596	2.94315
P14927	UQCRB	Cytochrome b-c1 complex subunit 7	-0.193186	0.324487
P15104	GLUL	Glutamine synthetase	-0.392433	1.1307
P15121	AKR1B1	Aldose reductase	-0.28228	1.83593
P15259	PGAM2	Phosphoglycerate mutase 2	0.414177	0.334597
P15311	EZR	Ezrin	-0.240471	1.86595
P15531	NME1	Nucleoside diphosphate kinase A	-0.269727	1.42534
P15559	NQO1	NAD(P)H dehydrogenase [quinone] 1	0.108592	0.184365
P15880	RPS2	40S ribosomal protein S2	-0.0166165	0.0697755
P15954	COX7C	Cytochrome c oxidase subunit 7C, mitochondrial	0.410146	1.4013
P16070	CD44	CD44 antigen	0.287352	0.367547
P16083	NQO2	Ribosyldihydronicotinamide dehydrogenase [quinone]	-0.384419	0.861858
P16104;Q8IUE6;Q96QV6	H2AFX;HIST2H2AB;HIST1H2AA	Histone H2AX;Histone H2A type 2-B;Histone H2A type 1-A	-0.269046	0.545574
P16112	ACAN	Aggrecan core protein;Aggrecan core protein 2	-0.355463	0.431852
P16152	CBR1	Carbonyl reductase [NADPH] 1	0.609855	0.706863
P16219	ACADS	Short-chain specific acyl-CoA dehydrogenase, mitochondrial	-0.17005	0.279249
P16298	PPP3CB	Serine/threonine-protein phosphatase 2B catalytic subunit beta isoform	-0.105262	0.402653
P16401	HIST1H1B	Histone H1.5	-0.639936	1.17951
P16402	HIST1H1D	Histone H1.3	-0.550363	1.40746
P16403	HIST1H1C	Histone H1.2	-0.651133	2.56929
P16615	ATP2A2	Sarcoplasmic/endoplasmic reticulum calcium ATPase 2	0.645822	0.998758
P16870	CPE	Carboxypeptidase E	-0.194935	0.319759
P16930	FAH	Fumarylacetoacetase	-0.176377	1.04078
P16949	STMN1	Stathmin	-0.247679	0.907537
P17066;P48741	HSPA6;HSPA7	Heat shock 70 kDa protein 6;Putative heat shock 70 kDa protein 7	-0.381487	3.06166
P17096	HMGA1	High mobility group protein HMG-I/HMG-Y	-0.536722	1.21664
P17174	GOT1	Aspartate aminotransferase, cytoplasmic	-0.349961	1.68974
P17252	PRKCA	Protein kinase C alpha type	0.900812	1.9823
P17302	GJA1	Gap junction alpha-1 protein	-0.15064	0.391337
P17600	SYN1	Synapsin-1	-0.243472	0.371719
P17612	PRKACA	cAMP-dependent protein kinase catalytic subunit alpha	0.166622	0.422313
P17655	CAPN2	Calpain-2 catalytic subunit	0.330112	1.47959
P17661	DES	Desmin	1.26317	1.23663
P17677	GAP43	Neuromodulin	-0.425992	1.23069
P17858	PFKL	ATP-dependent 6-phosphofructokinase, liver type	0.372091	1.39546
P17931	LGALS3	Galectin-3	-0.530005	3.58073
P17980	PSMC3	26S protease regulatory subunit 6A	0.478935	1.81992
P17987	TCP1	T-complex protein 1 subunit alpha	0.612641	1.97739
P18124	RPL7	60S ribosomal protein L7	-0.0997452	0.348972
P18206	VCL	Vinculin	0.190783	0.353526
P18621	RPL17	60S ribosomal protein L17	0.138543	0.53367
P18669	PGAM1	Phosphoglycerate mutase 1	1.03528	3.76589
P18859	ATP5J	ATP synthase-coupling factor 6, mitochondrial	-0.0162651	0.0348533
P19021	PAM	Peptidyl-glycine alpha-amidating monooxygenase;Peptidylglycine alpha-hydroxylating monooxygenase;Peptidyl-alpha-hydroxyglycine alpha-amidating lyase	-0.212112	1.3816
P19075	TSPAN8	Tetraspanin-8	0.15502	0.0728554
P19086	GNAZ	Guanine nucleotide-binding protein G(z) subunit alpha	0.518453	1.26005
P19105;O14950	MYL12A;MYL12B	Myosin regulatory light chain 12A;Myosin regulatory light chain 12B	0.274494	0.856656
P19338	NCL	Nucleolin	0.402954	0.933013
P19367	HK1	Hexokinase-1	-0.718132	1.90345
P19404	NDUFV2	NADH dehydrogenase [ubiquinone] flavoprotein 2, mitochondrial	-0.080682	0.18064
P19447	ERCC3	TFIIH basal transcription factor complex helicase XPB subunit	0.201968	0.615723
P19623	SRM	Spermidine synthase	0.134189	0.919823
P19652	ORM2	Alpha-1-acid glycoprotein 2	-0.839248	1.51049
P20020	ATP2B1	Plasma membrane calcium-transporting ATPase 1	0.183692	0.452076
P20042	EIF2S2	Eukaryotic translation initiation factor 2 subunit 2	-0.235413	1.14153
P20073	ANXA7	Annexin A7	-0.269049	1.23731
P20290	BTF3	Transcription factor BTF3	-0.174847	0.87819
P20336	RAB3A	Ras-related protein Rab-3A	-0.194671	0.385441
P20339	RAB5A	Ras-related protein Rab-5A	-0.142352	1.20253
P20472	PVALB	Parvalbumin alpha	-0.0297657	0.0357387
P20618	PSMB1	Proteasome subunit beta type-1	-0.305086	2.1967
P20674	COX5A	Cytochrome c oxidase subunit 5A, mitochondrial	0.0850354	0.10904
P20774	OGN	Mimecan	0.453784	0.236854
P20810	CAST	Calpastatin	-0.427482	2.08962
P20916	MAG	Myelin-associated glycoprotein	-0.447136	0.628914
P20936	RASA1	Ras GTPase-activating protein 1	0.304977	1.26831
P20962	PTMS	Parathymosin	-0.0347456	0.0769248
P21246	PTN	Pleiotrophin	0.0832193	0.094664
P21266	GSTM3	Glutathione S-transferase Mu 3	0.582256	1.35364
P21281	ATP6V1B2	V-type proton ATPase subunit B, brain isoform	0.0998716	0.282778
P21283	ATP6V1C1	V-type proton ATPase subunit C 1	0.0890422	0.271473
P21291	CSRP1	Cysteine and glycine-rich protein 1	0.295156	0.389952
P21333	FLNA	Filamin-A	0.50201	0.437357
P21399	ACO1	Cytoplasmic aconitate hydratase	0.0172183	0.200029
P21579	SYT1	Synaptotagmin-1	-0.0467978	0.0624973
P21695	GPD1	Glycerol-3-phosphate dehydrogenase [NAD(+)], cytoplasmic	0.0629006	0.0784998
P21796	VDAC1	Voltage-dependent anion-selective channel protein 1	-0.152921	0.316976
P21810	BGN	Biglycan	0.207614	0.0896188
P21912	SDHB	Succinate dehydrogenase [ubiquinone] iron-sulfur subunit, mitochondrial	0.0536422	0.0988732
P21926	CD9	CD9 antigen	0.0265656	0.021043
P21953	BCKDHB	2-oxoisovalerate dehydrogenase subunit beta, mitochondrial	0.548448	1.35116
P21964	COMT	Catechol O-methyltransferase	0.984537	2.76334
P21980	TGM2	Protein-glutamine gamma-glutamyltransferase 2	0.64563	0.754429
P22033	MUT	Methylmalonyl-CoA mutase, mitochondrial	0.671936	1.32687
P22059	OSBP	Oxysterol-binding protein 1	-0.0623042	0.256876
P22061	PCMT1	Protein-L-isoaspartate(D-aspartate) O-methyltransferase	-0.325407	2.47523
P22234	PAICS	Multifunctional protein ADE2;Phosphoribosylaminoimidazole-succinocarboxamide synthase;Phosphoribosylaminoimidazole carboxylase	0.143121	0.525445
P22304	IDS	Iduronate 2-sulfatase;Iduronate 2-sulfatase 42 kDa chain;Iduronate 2-sulfatase 14 kDa chain	0.0879518	0.351438
P22307	SCP2	Non-specific lipid-transfer protein	-0.142612	0.961126
P22314	UBA1	Ubiquitin-like modifier-activating enzyme 1	0.779636	2.73557
P22392;O60361	NME2;NME2P1	Nucleoside diphosphate kinase B;Putative nucleoside diphosphate kinase	-0.237373	1.69424
P22570	FDXR	NADPH:adrenodoxin oxidoreductase, mitochondrial	0.041774	0.0608586
P22626	HNRNPA2B1	Heterogeneous nuclear ribonucleoproteins A2/B1	1.42965	1.607
P22676	CALB2	Calretinin	-0.200227	0.561346
P22694	PRKACB	cAMP-dependent protein kinase catalytic subunit beta	0.992099	1.95454
P22695	UQCRC2	Cytochrome b-c1 complex subunit 2, mitochondrial	0.0603475	0.0955454
P22748	CA4	Carbonic anhydrase 4	-0.0966046	0.240493
P22830	FECH	Ferrochelatase, mitochondrial	0.221691	0.238073
P23141	CES1	Liver carboxylesterase 1	-0.461729	0.990168
P23246	SFPQ	Splicing factor, proline- and glutamine-rich	0.0723104	0.487485
P23284	PPIB	Peptidyl-prolyl cis-trans isomerase B	-0.13207	1.32089
P23297	S100A1	Protein S100-A1	-0.292899	0.704585
P23368	ME2	NAD-dependent malic enzyme, mitochondrial	-0.226158	0.831137
P23381	WARS	Tryptophan--tRNA ligase, cytoplasmic;T1-TrpRS;T2-TrpRS	-0.289594	1.64321
P23396	RPS3	40S ribosomal protein S3	0.00313021	0.0117037
P23434	GCSH	Glycine cleavage system H protein, mitochondrial	-0.28751	1.70433
P23468	PTPRD	Receptor-type tyrosine-protein phosphatase delta	0.114934	0.137297
P23471	PTPRZ1	Receptor-type tyrosine-protein phosphatase zeta	-0.095314	0.424141
P23515	OMG	Oligodendrocyte-myelin glycoprotein	-0.527139	0.64038
P23526	AHCY	Adenosylhomocysteinase	-0.34825	2.15211
P23528	CFL1	Cofilin-1	0.112848	0.6866
P23588	EIF4B	Eukaryotic translation initiation factor 4B	-0.29794	1.36099
P23634	ATP2B4	Plasma membrane calcium-transporting ATPase 4	0.022633	0.0289883
P23763	VAMP1	Vesicle-associated membrane protein 1	0.0712075	0.117526
P23786	CPT2	Carnitine O-palmitoyltransferase 2, mitochondrial	0.691011	2.13075
P24534	EEF1B2	Elongation factor 1-beta	0.875969	3.06837
P24539	ATP5F1	ATP synthase F(0) complex subunit B1, mitochondrial	0.207833	0.288135
P24666	ACP1	Low molecular weight phosphotyrosine protein phosphatase	-0.191749	1.46269
P24752	ACAT1	Acetyl-CoA acetyltransferase, mitochondrial	-0.375223	1.33121
P24821	TNC	Tenascin	0.283787	0.241545
P25325	MPST	3-mercaptopyruvate sulfurtransferase	-0.155	0.491911
P25398	RPS12	40S ribosomal protein S12	-0.157811	2.48277
P25686	DNAJB2	DnaJ homolog subfamily B member 2	0.522952	0.968613
P25705	ATP5A1	ATP synthase subunit alpha, mitochondrial	-0.0397866	0.0469797
P25713	MT3	Metallothionein-3	-0.0689575	0.17492
P25786	PSMA1	Proteasome subunit alpha type-1	-0.275473	3.10202
P25788	PSMA3	Proteasome subunit alpha type-3	-0.380359	2.78598
P25789	PSMA4	Proteasome subunit alpha type-4	-0.13734	0.565123
P26038	MSN	Moesin	-0.21656	1.42457
P26196	DDX6	Probable ATP-dependent RNA helicase DDX6	0.0907493	0.857912
P26232	CTNNA2	Catenin alpha-2	0.569546	2.08354
P26368	U2AF2	Splicing factor U2AF 65 kDa subunit	-0.143917	2.42971
P26373	RPL13	60S ribosomal protein L13	-0.0100093	0.014647
P26440	IVD	Isovaleryl-CoA dehydrogenase, mitochondrial	-0.259908	1.26067
P26447	S100A4	Protein S100-A4	-0.203303	0.377928
P26639	TARS	Threonine--tRNA ligase, cytoplasmic	-0.238111	1.95275
P26640	VARS	Valine--tRNA ligase	1.0396	3.68535
P26641	EEF1G	Elongation factor 1-gamma	0.330259	1.78065
P26992	CNTFR	Ciliary neurotrophic factor receptor subunit alpha	-0.207815	1.72002
P27338	MAOB	Amine oxidase [flavin-containing] B	0.0752887	0.15663
P27348	YWHAQ	14-3-3 protein theta	1.06915	1.96434
P27361	MAPK3	Mitogen-activated protein kinase 3	0.5319	1.6818
P27449	ATP6V0C	V-type proton ATPase 16 kDa proteolipid subunit	0.324382	0.475243
P27695	APEX1	DNA-(apurinic or apyrimidinic site) lyase;DNA-(apurinic or apyrimidinic site) lyase, mitochondrial	-0.166255	1.05333
P27797	CALR	Calreticulin	1.04065	3.46173
P27816	MAP4	Microtubule-associated protein 4	-0.399045	0.758682
P27824	CANX	Calnexin	0.737657	1.69203
P28066	PSMA5	Proteasome subunit alpha type-5	-0.298921	3.56165
P28072	PSMB6	Proteasome subunit beta type-6	-0.356795	2.46029
P28074	PSMB5	Proteasome subunit beta type-5	-0.158544	0.498874
P28161	GSTM2	Glutathione S-transferase Mu 2	-0.35654	1.78797
P28331	NDUFS1	NADH-ubiquinone oxidoreductase 75 kDa subunit, mitochondrial	0.235709	0.576445
P28482	MAPK1	Mitogen-activated protein kinase 1	-0.195424	0.677756
P28676	GCA	Grancalcin	0.0172912	0.0451035
P28838	LAP3	Cytosol aminopeptidase	-0.174259	0.493644
P28907	CD38	ADP-ribosyl cyclase/cyclic ADP-ribose hydrolase 1	0.710505	0.757542
P29120	PCSK1	Neuroendocrine convertase 1	-0.431617	2.10954
P29144	TPP2	Tripeptidyl-peptidase 2	-0.0551309	0.370611
P29218	IMPA1	Inositol monophosphatase 1	-0.348563	1.77238
P29401	TKT	Transketolase	0.0909904	0.245523
P29692	EEF1D	Elongation factor 1-delta	0.461788	2.14868
P29762	CRABP1	Cellular retinoic acid-binding protein 1	-0.48552	1.1204
P29966	MARCKS	Myristoylated alanine-rich C-kinase substrate	-0.473386	2.09395
P29992	GNA11	Guanine nucleotide-binding protein subunit alpha-11	0.455624	1.10725
P30038	ALDH4A1	Delta-1-pyrroline-5-carboxylate dehydrogenase, mitochondrial	-0.102456	0.53415
P30040	ERP29	Endoplasmic reticulum resident protein 29	-0.315785	1.60307
P30041	PRDX6	Peroxiredoxin-6	-0.0851756	0.326273
P30043	BLVRB	Flavin reductase (NADPH)	0.427328	1.20559
P30044	PRDX5	Peroxiredoxin-5, mitochondrial	0.241364	1.05964
P30046;A6NHG4	DDT;DDTL	D-dopachrome decarboxylase;D-dopachrome decarboxylase-like protein	0.0328195	0.147533
P30048	PRDX3	Thioredoxin-dependent peroxide reductase, mitochondrial	0.0989253	0.75043
P30049	ATP5D	ATP synthase subunit delta, mitochondrial	-0.33661	0.935887
P30050	RPL12	60S ribosomal protein L12	-0.198117	2.08818
P30084	ECHS1	Enoyl-CoA hydratase, mitochondrial	-0.371871	1.27325
P30085	CMPK1	UMP-CMP kinase	0.754854	1.29814
P30086	PEBP1	Phosphatidylethanolamine-binding protein 1;Hippocampal cholinergic neurostimulating peptide	-0.376258	2.22553
P30101	PDIA3	Protein disulfide-isomerase A3	1.18426	3.07868
P30153	PPP2R1A	Serine/threonine-protein phosphatase 2A 65 kDa regulatory subunit A alpha isoform	0.710968	2.38251
P30405	PPIF	Peptidyl-prolyl cis-trans isomerase F, mitochondrial	0.100272	0.443289
P30419	NMT1	Glycylpeptide N-tetradecanoyltransferase 1	-0.0629032	0.194009
P30520	ADSS	Adenylosuccinate synthetase isozyme 2	0.756186	1.85159
P30531	SLC6A1	Sodium- and chloride-dependent GABA transporter 1	-0.460225	0.669975
P30533	LRPAP1	Alpha-2-macroglobulin receptor-associated protein	0.859999	2.89231
P30626	SRI	Sorcin	-0.375217	1.23436
P30740;P50452;P50453;O75830	SERPINB1;SERPINB8;SERPINB9;SERPINI2	Leukocyte elastase inhibitor;Serpin B8;Serpin B9;Serpin I2	0.0660493	0.146529
P31040	SDHA	Succinate dehydrogenase [ubiquinone] flavoprotein subunit, mitochondrial	-0.0335085	0.0688317
P31146	CORO1A	Coronin-1A	0.545908	1.35739
P31150	GDI1	Rab GDP dissociation inhibitor alpha	-0.260874	1.81665
P31153	MAT2A	S-adenosylmethionine synthase isoform type-2	-0.22201	1.47561
P31323	PRKAR2B	cAMP-dependent protein kinase type II-beta regulatory subunit	0.35865	0.690765
P31689	DNAJA1	DnaJ homolog subfamily A member 1	-0.203014	1.05896
P31930	UQCRC1	Cytochrome b-c1 complex subunit 1, mitochondrial	0.0484666	0.140902
P31937	HIBADH	3-hydroxyisobutyrate dehydrogenase, mitochondrial	-0.344858	1.50643
P31939	ATIC	Bifunctional purine biosynthesis protein PURH;Phosphoribosylaminoimidazolecarboxamide formyltransferase;IMP cyclohydrolase	1.28556	2.46628
P31942	HNRNPH3	Heterogeneous nuclear ribonucleoprotein H3	0.857113	1.20259
P31943	HNRNPH1	Heterogeneous nuclear ribonucleoprotein H;Heterogeneous nuclear ribonucleoprotein H, N-terminally processed	0.866014	1.5664
P31946	YWHAB	14-3-3 protein beta/alpha;14-3-3 protein beta/alpha, N-terminally processed	1.26826	2.98129
P31947	SFN	14-3-3 protein sigma	1.44164	2.47412
P31948	STIP1	Stress-induced-phosphoprotein 1	-0.291641	1.82828
P31949	S100A11	Protein S100-A11;Protein S100-A11, N-terminally processed	-0.156979	0.33469
P32004	L1CAM	Neural cell adhesion molecule L1	-0.220488	0.595836
P32119	PRDX2	Peroxiredoxin-2	-0.274878	2.52564
P33176	KIF5B	Kinesin-1 heavy chain	0.344727	0.96363
P33316	DUT	Deoxyuridine 5-triphosphate nucleotidohydrolase, mitochondrial	-0.127719	0.517968
P34897	SHMT2	Serine hydroxymethyltransferase, mitochondrial	0.743473	1.28231
P34932	HSPA4	Heat shock 70 kDa protein 4	-0.253751	2.03934
P34949	MPI	Mannose-6-phosphate isomerase	0.130137	0.513449
P35052	GPC1	Glypican-1;Secreted glypican-1	-0.460622	1.7511
P35080	PFN2	Profilin-2	-0.342581	1.91628
P35222	CTNNB1	Catenin beta-1	1.03597	2.37507
P35232	PHB	Prohibitin	0.352996	0.565164
P35237	SERPINB6	Serpin B6	0.258912	1.35859
P35241	RDX	Radixin	-0.456805	0.932033
P35244	RPA3	Replication protein A 14 kDa subunit	-0.0274064	0.199207
P35270	SPR	Sepiapterin reductase	-0.434724	2.01245
P35573	AGL	Glycogen debranching enzyme;4-alpha-glucanotransferase;Amylo-alpha-1,6-glucosidase	-0.212609	0.933065
P35579	MYH9	Myosin-9	0.109228	0.241801
P35580	MYH10	Myosin-10	0.304748	0.989114
P35609	ACTN2	Alpha-actinin-2	0.409341	0.518119
P35611	ADD1	Alpha-adducin	-0.0317463	0.0643318
P35612	ADD2	Beta-adducin	0.0724638	0.197206
P35613	BSG	Basigin	-0.0302524	0.10881
P35637	FUS	RNA-binding protein FUS	-0.10993	0.592037
P35749	MYH11	Myosin-11	-0.343114	0.444739
P35813	PPM1A	Protein phosphatase 1A	-0.00461358	0.00967144
P35914	HMGCL	Hydroxymethylglutaryl-CoA lyase, mitochondrial	0.0504465	0.33788
P36405	ARL3	ADP-ribosylation factor-like protein 3	0.700563	2.85932
P36406	TRIM23	E3 ubiquitin-protein ligase TRIM23	0.734414	1.03159
P36542	ATP5C1	ATP synthase subunit gamma, mitochondrial	0.272202	0.337865
P36543;Q96A05	ATP6V1E1;ATP6V1E2	V-type proton ATPase subunit E 1;V-type proton ATPase subunit E 2	0.00939555	0.0267066
P36578	RPL4	60S ribosomal protein L4	0.0325178	0.125811
P36776	LONP1	Lon protease homolog, mitochondrial	1.90554	1.28737
P36871	PGM1	Phosphoglucomutase-1	-0.198385	1.48348
P36957	DLST	Dihydrolipoyllysine-residue succinyltransferase component of 2-oxoglutarate dehydrogenase complex, mitochondrial	-0.196135	0.657114
P36969	GPX4	Phospholipid hydroperoxide glutathione peroxidase, mitochondrial	-0.332948	2.16596
P37108	SRP14	Signal recognition particle 14 kDa protein	0.151848	0.224855
P37235;P84074	HPCAL1;HPCA	Hippocalcin-like protein 1;Neuron-specific calcium-binding protein hippocalcin	-0.215336	0.664595
P37802	TAGLN2	Transgelin-2	-0.0801777	0.163927
P37837	TALDO1	Transaldolase	-0.311252	0.397068
P37840	SNCA	Alpha-synuclein	0.100139	0.125229
P38117	ETFB	Electron transfer flavoprotein subunit beta	-0.224726	1.27993
P38159	RBMX	RNA-binding motif protein, X chromosome;RNA-binding motif protein, X chromosome, N-terminally processed	0.267871	0.939325
P38606	ATP6V1A	V-type proton ATPase catalytic subunit A	0.132797	0.35843
P38646	HSPA9	Stress-70 protein, mitochondrial	-0.365327	1.14714
P39019	RPS19	40S ribosomal protein S19	-0.267844	3.13328
P39023	RPL3	60S ribosomal protein L3	-0.0110304	0.0286602
P39687	ANP32A	Acidic leucine-rich nuclear phosphoprotein 32 family member A	0.0919843	0.155997
P40121	CAPG	Macrophage-capping protein	0.481949	1.0575
P40123	CAP2	Adenylyl cyclase-associated protein 2	0.586119	0.843342
P40227	CCT6A	T-complex protein 1 subunit zeta	0.507119	1.98574
P40429	RPL13A	60S ribosomal protein L13a	-0.110545	0.766033
P40925	MDH1	Malate dehydrogenase, cytoplasmic	-0.33798	1.44691
P40926	MDH2	Malate dehydrogenase, mitochondrial	-0.462105	1.14074
P40939	HADHA	Trifunctional enzyme subunit alpha, mitochondrial;Long-chain enoyl-CoA hydratase;Long chain 3-hydroxyacyl-CoA dehydrogenase	0.147497	1.0319
P41091;Q2VIR3	EIF2S3;EIF2S3L	Eukaryotic translation initiation factor 2 subunit 3;Putative eukaryotic translation initiation factor 2 subunit 3-like protein	0.00851909	0.0421312
P41217	CD200	OX-2 membrane glycoprotein	-0.159378	0.472997
P41222	PTGDS	Prostaglandin-H2 D-isomerase	-0.334335	0.558385
P41250	GARS	Glycine--tRNA ligase	-0.0423141	0.268865
P41732	TSPAN7	Tetraspanin-7	-0.0874951	0.120328
P42025	ACTR1B	Beta-centractin	0.866776	2.1249
P42167;P42166	TMPO	Lamina-associated polypeptide 2, isoforms beta/gamma;Thymopoietin;Thymopentin;Lamina-associated polypeptide 2, isoform alpha;Thymopoietin;Thymopentin	-0.151017	0.516126
P42658	DPP6	Dipeptidyl aminopeptidase-like protein 6	-0.346389	0.884891
P42704	LRPPRC	Leucine-rich PPR motif-containing protein, mitochondrial	1.41483	1.37353
P42765	ACAA2	3-ketoacyl-CoA thiolase, mitochondrial	0.963729	4.3974
P43003	SLC1A3	Excitatory amino acid transporter 1	-0.387609	0.579145
P43004	SLC1A2	Excitatory amino acid transporter 2	0.125825	0.133955
P43007	SLC1A4	Neutral amino acid transporter A	-0.056787	0.0422813
P43034	PAFAH1B1	Platelet-activating factor acetylhydrolase IB subunit alpha	0.14808	0.959204
P43121	MCAM	Cell surface glycoprotein MUC18	-0.0157488	0.0331552
P43155	CRAT	Carnitine O-acetyltransferase	-0.0635919	0.200857
P43243	MATR3	Matrin-3	0.0465695	0.299503
P43304	GPD2	Glycerol-3-phosphate dehydrogenase, mitochondrial	0.0178974	0.0188196
P43490	NAMPT	Nicotinamide phosphoribosyltransferase	0.708514	2.28937
P45381	ASPA	Aspartoacylase	-0.462891	0.533253
P45880	VDAC2	Voltage-dependent anion-selective channel protein 2	-0.0780607	0.16466
P45954	ACADSB	Short/branched chain specific acyl-CoA dehydrogenase, mitochondrial	0.241455	0.82584
P45974	USP5	Ubiquitin carboxyl-terminal hydrolase 5	0.753054	1.63865
P45985	MAP2K4	Dual specificity mitogen-activated protein kinase kinase 4	0.324982	1.14628
P46108	CRK	Adapter molecule crk	-0.116368	1.40869
P46109	CRKL	Crk-like protein	0.415514	1.97393
P46439	GSTM5	Glutathione S-transferase Mu 5	-1.38555	1.82803
P46459	NSF	Vesicle-fusing ATPase	0.384273	0.552182
P46777	RPL5	60S ribosomal protein L5	-0.197619	2.26917
P46778	RPL21	60S ribosomal protein L21	0.0635605	0.159229
P46781	RPS9	40S ribosomal protein S9	0.0183931	0.0429491
P46782	RPS5	40S ribosomal protein S5;40S ribosomal protein S5, N-terminally processed	-0.18791	2.7119
P46783;Q9NQ39	RPS10;RPS10P5	40S ribosomal protein S10;Putative 40S ribosomal protein S10-like	-0.0692246	0.553384
P46821	MAP1B	Microtubule-associated protein 1B;MAP1B heavy chain;MAP1 light chain LC1	0.0242029	0.0793081
P46926	GNPDA1	Glucosamine-6-phosphate isomerase 1	-0.396151	2.42243
P46940	IQGAP1	Ras GTPase-activating-like protein IQGAP1	-0.0690181	0.105026
P46976	GYG1	Glycogenin-1	-0.882413	5.0102
P47755	CAPZA2	F-actin-capping protein subunit alpha-2	-0.237394	1.50052
P47756	CAPZB	F-actin-capping protein subunit beta	-0.189355	1.74704
P47813;O14602	EIF1AX;EIF1AY	Eukaryotic translation initiation factor 1A, X-chromosomal;Eukaryotic translation initiation factor 1A, Y-chromosomal	0.309653	1.54715
P48047	ATP5O	ATP synthase subunit O, mitochondrial	-0.0559741	0.0656916
P48147	PREP	Prolyl endopeptidase	0.388411	1.38293
P48163	ME1	NADP-dependent malic enzyme	-0.255262	1.31155
P48426	PIP4K2A	Phosphatidylinositol 5-phosphate 4-kinase type-2 alpha	0.112608	0.217287
P48506	GCLC	Glutamate--cysteine ligase catalytic subunit	1.36848	1.99537
P48539	PCP4	Purkinje cell protein 4	-0.136268	0.413445
P48637	GSS	Glutathione synthetase	-0.127181	0.887618
P48643	CCT5	T-complex protein 1 subunit epsilon	0.0108138	0.0319102
P48735	IDH2	Isocitrate dehydrogenase [NADP], mitochondrial	1.64486	2.21954
P48739	PITPNB	Phosphatidylinositol transfer protein beta isoform	0.254109	0.443278
P49189	ALDH9A1	4-trimethylaminobutyraldehyde dehydrogenase	-0.395754	1.14169
P49207	RPL34	60S ribosomal protein L34	0.0603591	0.314253
P49327	FASN	Fatty acid synthase;[Acyl-carrier-protein] S-acetyltransferase;[Acyl-carrier-protein] S-malonyltransferase;3-oxoacyl-[acyl-carrier-protein] synthase;3-oxoacyl-[acyl-carrier-protein] reductase;3-hydroxyacyl-[acyl-carrier-protein] dehydratase;Enoyl-[acyl-carrier-protein] reductase;Oleoyl-[acyl-carrier-protein] hydrolase	0.737503	2.38603
P49354	FNTA	Protein farnesyltransferase/geranylgeranyltransferase type-1 subunit alpha	0.0610093	0.108691
P49366	DHPS	Deoxyhypusine synthase	-0.184667	0.429801
P49368	CCT3	T-complex protein 1 subunit gamma	0.195198	1.15205
P49407;P32121	ARRB1;ARRB2	Beta-arrestin-1;Beta-arrestin-2	-0.257889	1.23929
P49418	AMPH	Amphiphysin	-0.0472834	0.105273
P49419	ALDH7A1	Alpha-aminoadipic semialdehyde dehydrogenase	0.044614	0.131344
P49441	INPP1	Inositol polyphosphate 1-phosphatase	-0.0039955	0.012531
P49458	SRP9	Signal recognition particle 9 kDa protein	0.111346	0.517756
P49459;P63146	UBE2A;UBE2B	Ubiquitin-conjugating enzyme E2 A;Ubiquitin-conjugating enzyme E2 B	0.188372	1.27989
P49588	AARS	Alanine--tRNA ligase, cytoplasmic	1.27912	1.74297
P49589	CARS	Cysteine--tRNA ligase, cytoplasmic	0.0474179	0.10154
P49591	SARS	Serine--tRNA ligase, cytoplasmic	-0.162845	1.1962
P49720	PSMB3	Proteasome subunit beta type-3	-0.126376	0.583824
P49721	PSMB2	Proteasome subunit beta type-2	-0.417169	2.32843
P49748	ACADVL	Very long-chain specific acyl-CoA dehydrogenase, mitochondrial	-0.39037	3.09206
P49755	TMED10	Transmembrane emp24 domain-containing protein 10	0.143991	0.521974
P49758	RGS6	Regulator of G-protein signaling 6	-0.30646	0.934679
P49773	HINT1	Histidine triad nucleotide-binding protein 1	0.280243	1.95254
P49802	RGS7	Regulator of G-protein signaling 7	0.091371	0.11647
P49821	NDUFV1	NADH dehydrogenase [ubiquinone] flavoprotein 1, mitochondrial	0.188708	0.349044
P49840	GSK3A	Glycogen synthase kinase-3 alpha	0.248136	0.846596
P49841	GSK3B	Glycogen synthase kinase-3 beta	0.542298	1.37125
P49902	NT5C2	Cytosolic purine 5-nucleotidase	-0.26585	1.60077
P49915	GMPS	GMP synthase [glutamine-hydrolyzing]	0.103268	1.83283
P50135	HNMT	Histamine N-methyltransferase	-0.189584	0.512964
P50148	GNAQ	Guanine nucleotide-binding protein G(q) subunit alpha	0.169559	0.793545
P50150	GNG4	Guanine nucleotide-binding protein G(I)/G(S)/G(O) subunit gamma-4	-0.459498	2.08584
P50213	IDH3A	Isocitrate dehydrogenase [NAD] subunit alpha, mitochondrial	0.658984	1.09802
P50395	GDI2	Rab GDP dissociation inhibitor beta	-0.258319	1.13746
P50440	GATM	Glycine amidinotransferase, mitochondrial	-0.274476	1.47658
P50502;Q8IZP2;Q8NFI4	ST13;ST13P4;ST13P5	Hsc70-interacting protein;Putative protein FAM10A4;Putative protein FAM10A5	-0.335178	2.23069
P50570	DNM2	Dynamin-2	1.22991	0.693298
P50897	PPT1	Palmitoyl-protein thioesterase 1	-0.246832	0.635159
P50914	RPL14	60S ribosomal protein L14	0.109824	0.412256
P50990	CCT8	T-complex protein 1 subunit theta	-0.0134725	0.0984204
P50991	CCT4	T-complex protein 1 subunit delta	0.36743	1.07687
P50993	ATP1A2	Sodium/potassium-transporting ATPase subunit alpha-2	0.0201649	0.0332437
P50995	ANXA11	Annexin A11	-0.437847	1.78009
P51148	RAB5C	Ras-related protein Rab-5C	-0.295607	1.03323
P51149	RAB7A	Ras-related protein Rab-7a	-0.163463	1.55899
P51178	PLCD1	1-phosphatidylinositol 4,5-bisphosphate phosphodiesterase delta-1	0.181499	0.46809
P51452	DUSP3	Dual specificity protein phosphatase 3	0.788048	1.80279
P51553	IDH3G	Isocitrate dehydrogenase [NAD] subunit gamma, mitochondrial	0.632814	1.36566
P51572	BCAP31	B-cell receptor-associated protein 31	0.418513	1.10748
P51608	MECP2	Methyl-CpG-binding protein 2	-0.486012	2.08019
P51649	ALDH5A1	Succinate-semialdehyde dehydrogenase, mitochondrial	-0.231532	0.828266
P51659	HSD17B4	Peroxisomal multifunctional enzyme type 2;(3R)-hydroxyacyl-CoA dehydrogenase;Enoyl-CoA hydratase 2	0.0447277	0.645338
P51665	PSMD7	26S proteasome non-ATPase regulatory subunit 7	0.179951	0.806232
P51674	GPM6A	Neuronal membrane glycoprotein M6-a	-0.21778	0.371839
P51693	APLP1	Amyloid-like protein 1;C30	-0.305386	1.67533
P51808	DYNLT3	Dynein light chain Tctex-type 3	0.130289	1.09796
P51858	HDGF	Hepatoma-derived growth factor	-0.0125249	0.0177027
P51888	PRELP	Prolargin	0.178564	0.0811838
P51991	HNRNPA3	Heterogeneous nuclear ribonucleoprotein A3	1.55076	1.97917
P52209	PGD	6-phosphogluconate dehydrogenase, decarboxylating	-0.192099	1.22228
P52272	HNRNPM	Heterogeneous nuclear ribonucleoprotein M	0.96368	1.3702
P52306	RAP1GDS1	Rap1 GTPase-GDP dissociation stimulator 1	1.64808	3.1996
P52565	ARHGDIA	Rho GDP-dissociation inhibitor 1	0.0191974	0.0942305
P52597	HNRNPF	Heterogeneous nuclear ribonucleoprotein F;Heterogeneous nuclear ribonucleoprotein F, N-terminally processed	0.340943	0.422327
P52758	HRSP12	Ribonuclease UK114	-0.477134	2.61268
P52815	MRPL12	39S ribosomal protein L12, mitochondrial	0.175568	1.31466
P52888	THOP1	Thimet oligopeptidase	-0.240688	5.15683
P52907	CAPZA1	F-actin-capping protein subunit alpha-1	-0.236767	5.82937
P52943	CRIP2	Cysteine-rich protein 2	0.817907	1.5065
P53004	BLVRA	Biliverdin reductase A	-0.167191	1.19408
P53041	PPP5C	Serine/threonine-protein phosphatase 5	-0.312318	2.1925
P53365	ARFIP2	Arfaptin-2	-0.19362	0.582442
P53396	ACLY	ATP-citrate synthase	0.326865	2.03405
P53597	SUCLG1	Succinyl-CoA ligase [ADP/GDP-forming] subunit alpha, mitochondrial	1.9035	1.29473
P53621	COPA	Coatomer subunit alpha;Xenin;Proxenin	0.842614	0.857445
P53675	CLTCL1	Clathrin heavy chain 2	0.426022	0.944257
P53680	AP2S1	AP-2 complex subunit sigma	-0.109361	0.219808
P53990	IST1	IST1 homolog	-0.178001	0.552444
P53999	SUB1	Activated RNA polymerase II transcriptional coactivator p15	-0.324871	2.09209
P54289	CACNA2D1	Voltage-dependent calcium channel subunit alpha-2/delta-1;Voltage-dependent calcium channel subunit alpha-2-1;Voltage-dependent calcium channel subunit delta-1	-0.22124	1.31643
P54577	YARS	Tyrosine--tRNA ligase, cytoplasmic;Tyrosine--tRNA ligase, cytoplasmic, N-terminally processed	0.338898	2.60708
P54578	USP14	Ubiquitin carboxyl-terminal hydrolase 14	0.594568	2.48999
P54652	HSPA2	Heat shock-related 70 kDa protein 2	-0.146356	0.145635
P54687	BCAT1	Branched-chain-amino-acid aminotransferase, cytosolic	-0.22121	0.790078
P54707	ATP12A	Potassium-transporting ATPase alpha chain 2	-0.266757	0.62111
P54709	ATP1B3	Sodium/potassium-transporting ATPase subunit beta-3	-0.145273	0.332082
P54727;P54725	RAD23B;RAD23A	UV excision repair protein RAD23 homolog B;UV excision repair protein RAD23 homolog A	-0.184162	1.20494
P54750	PDE1A	Calcium/calmodulin-dependent 3,5-cyclic nucleotide phosphodiesterase 1A	0.548387	1.8554
P54819	AK2	Adenylate kinase 2, mitochondrial;Adenylate kinase 2, mitochondrial, N-terminally processed	-0.269507	1.43575
P54920	NAPA	Alpha-soluble NSF attachment protein	0.121348	0.40284
P55010	EIF5	Eukaryotic translation initiation factor 5	1.61069	1.8318
P55036	PSMD4	26S proteasome non-ATPase regulatory subunit 4	0.231006	0.638315
P55060	CSE1L	Exportin-2	1.42471	1.11689
P55072	VCP	Transitional endoplasmic reticulum ATPase	-0.327858	2.30793
P55084	HADHB	Trifunctional enzyme subunit beta, mitochondrial;3-ketoacyl-CoA thiolase	0.255893	1.35527
P55087	AQP4	Aquaporin-4	-0.299683	0.346293
P55209	NAP1L1	Nucleosome assembly protein 1-like 1	0.659561	3.1535
P55263	ADK	Adenosine kinase	-0.0507952	0.312377
P55290	CDH13	Cadherin-13	-0.113789	0.154161
P55327	TPD52	Tumor protein D52	-0.494018	2.56482
P55769	NHP2L1	NHP2-like protein 1;NHP2-like protein 1, N-terminally processed	0.208458	0.772765
P55786	NPEPPS	Puromycin-sensitive aminopeptidase	-0.0913799	0.396918
P55809	OXCT1	Succinyl-CoA:3-ketoacid coenzyme A transferase 1, mitochondrial	0.239376	0.404657
P55884	EIF3B	Eukaryotic translation initiation factor 3 subunit B	0.386302	1.66829
P55957	BID	BH3-interacting domain death agonist;BH3-interacting domain death agonist p15;BH3-interacting domain death agonist p13;BH3-interacting domain death agonist p11	0.0157533	0.0452908
P56134	ATP5J2	ATP synthase subunit f, mitochondrial	0.338394	1.0695
P56181	NDUFV3	NADH dehydrogenase [ubiquinone] flavoprotein 3, mitochondrial	-0.477529	1.09283
P56192	MARS	Methionine--tRNA ligase, cytoplasmic	0.992156	2.10517
P56211	ARPP19	cAMP-regulated phosphoprotein 19	-0.412917	1.46831
P57087	JAM2	Junctional adhesion molecule B	-0.0409718	0.148784
P58546	MTPN	Myotrophin	-0.009915	0.0667004
P59768	GNG2	Guanine nucleotide-binding protein G(I)/G(S)/G(O) subunit gamma-2	-0.358133	0.735716
P59998	ARPC4	Actin-related protein 2/3 complex subunit 4	-0.190685	1.70489
P60033	CD81	CD81 antigen	0.209459	0.823079
P60174	TPI1	Triosephosphate isomerase	-0.226903	2.75108
P60201	PLP1	Myelin proteolipid protein	0.0170202	0.0161415
P60520	GABARAPL2	Gamma-aminobutyric acid receptor-associated protein-like 2	-0.356003	2.8586
P60660	MYL6	Myosin light polypeptide 6	0.342225	0.994891
P60709;P63261	ACTB;ACTG1	Actin, cytoplasmic 1;Actin, cytoplasmic 1, N-terminally processed;Actin, cytoplasmic 2;Actin, cytoplasmic 2, N-terminally processed	0.148462	0.73949
P60866	RPS20	40S ribosomal protein S20	-0.323543	3.05704
P60880	SNAP25	Synaptosomal-associated protein 25	0.170892	0.342886
P60891;P21108	PRPS1;PRPS1L1	Ribose-phosphate pyrophosphokinase 1;Ribose-phosphate pyrophosphokinase 3	-0.120442	0.345939
P60900	PSMA6	Proteasome subunit alpha type-6	-0.293741	3.18221
P60953	CDC42	Cell division control protein 42 homolog	-0.116831	1.40487
P60981	DSTN	Destrin	1.16029	2.23279
P60983	GMFB	Glia maturation factor beta	-0.351798	2.02718
P61006	RAB8A	Ras-related protein Rab-8A	-0.171076	0.375339
P61011	SRP54	Signal recognition particle 54 kDa protein	0.257358	0.368889
P61018	RAB4B	Ras-related protein Rab-4B	-0.0344462	0.106592
P61019	RAB2A	Ras-related protein Rab-2A	-0.111481	0.438499
P61020	RAB5B	Ras-related protein Rab-5B	-0.336315	2.30211
P61026	RAB10	Ras-related protein Rab-10	-0.229743	1.92096
P61081	UBE2M	NEDD8-conjugating enzyme Ubc12	-0.101332	0.646893
P61086	UBE2K	Ubiquitin-conjugating enzyme E2 K	-0.132008	0.987929
P61088;Q5JXB2	UBE2N;UBE2NL	Ubiquitin-conjugating enzyme E2 N;Putative ubiquitin-conjugating enzyme E2 N-like	-0.137042	0.895265
P61106	RAB14	Ras-related protein Rab-14	-0.103611	0.531776
P61158	ACTR3	Actin-related protein 3	0.0374094	0.201674
P61160	ACTR2	Actin-related protein 2	0.11688	0.522083
P61163	ACTR1A	Alpha-centractin	0.470463	2.23613
P61201	COPS2	COP9 signalosome complex subunit 2	0.613992	3.04307
P61204;P84077;P18085	ARF3;ARF1;ARF4	ADP-ribosylation factor 3;ADP-ribosylation factor 1;ADP-ribosylation factor 4	-0.24987	0.677372
P61224;A6NIZ1	RAP1B	Ras-related protein Rap-1b;Ras-related protein Rap-1b-like protein	-0.082408	0.266697
P61247	RPS3A	40S ribosomal protein S3a	-0.0550976	0.412625
P61266	STX1B	Syntaxin-1B	0.0255539	0.0539111
P61313	RPL15	60S ribosomal protein L15	-0.0835636	0.508916
P61328;Q92915	FGF12;FGF14	Fibroblast growth factor 12;Fibroblast growth factor 14	-0.448091	1.55569
P61421	ATP6V0D1	V-type proton ATPase subunit d 1	0.146388	0.173128
P61457;Q9H0N5	PCBD1;PCBD2	Pterin-4-alpha-carbinolamine dehydratase;Pterin-4-alpha-carbinolamine dehydratase 2	0.519852	0.274622
P61586;P08134	RHOA;RHOC	Transforming protein RhoA;Rho-related GTP-binding protein RhoC	-0.211932	1.84543
P61601	NCALD	Neurocalcin-delta	-0.317802	1.39493
P61604	HSPE1	10 kDa heat shock protein, mitochondrial	-0.302227	1.67743
P61758	VBP1	Prefoldin subunit 3	-0.0791304	0.402476
P61764	STXBP1	Syntaxin-binding protein 1	0.986921	1.54865
P61769	B2M	Beta-2-microglobulin;Beta-2-microglobulin form pI 5.3	0.0280213	0.0272534
P61916	NPC2	Epididymal secretory protein E1	-0.277594	1.09768
P61956;Q6EEV6;P55854	SUMO2;SUMO4;SUMO3	Small ubiquitin-related modifier 2;Small ubiquitin-related modifier 4;Small ubiquitin-related modifier 3	-0.277404	1.84334
P61960	UFM1	Ubiquitin-fold modifier 1	0.0675298	0.216474
P61970	NUTF2	Nuclear transport factor 2	-0.26848	1.67178
P61978	HNRNPK	Heterogeneous nuclear ribonucleoprotein K	0.111945	1.12142
P61981	YWHAG	14-3-3 protein gamma;14-3-3 protein gamma, N-terminally processed	1.7235	2.06479
P62072	TIMM10	Mitochondrial import inner membrane translocase subunit Tim10	-0.652305	1.40263
P62081	RPS7	40S ribosomal protein S7	-0.0773957	0.554919
P62136;P36873	PPP1CA;PPP1CC	Serine/threonine-protein phosphatase PP1-alpha catalytic subunit;Serine/threonine-protein phosphatase PP1-gamma catalytic subunit	0.104167	0.4023
P62140	PPP1CB	Serine/threonine-protein phosphatase PP1-beta catalytic subunit	0.0746633	0.297305
P62166	NCS1	Neuronal calcium sensor 1	-0.201408	0.396413
P62241	RPS8	40S ribosomal protein S8	-0.16026	0.707938
P62244	RPS15A	40S ribosomal protein S15a	-0.152409	1.1586
P62249	RPS16	40S ribosomal protein S16	-0.130865	0.494286
P62258	YWHAE	14-3-3 protein epsilon	0.754736	3.61277
P62263	RPS14	40S ribosomal protein S14	-0.22299	1.44461
P62266	RPS23	40S ribosomal protein S23	-0.136683	0.565974
P62269	RPS18	40S ribosomal protein S18	-0.193419	2.19182
P62277	RPS13	40S ribosomal protein S13	-0.0842339	0.152435
P62280	RPS11	40S ribosomal protein S11	0.064167	0.177849
P62316	SNRPD2	Small nuclear ribonucleoprotein Sm D2	-0.298267	2.14499
P62328	TMSB4X	Thymosin beta-4;Hematopoietic system regulatory peptide	-0.226755	0.78701
P62333	PSMC6	26S protease regulatory subunit 10B	0.378754	1.04817
P62424	RPL7A	60S ribosomal protein L7a	-0.384581	2.02133
P62495	ETF1	Eukaryotic peptide chain release factor subunit 1	-0.218881	0.973305
P62701;P22090;Q8TD47	RPS4X;RPS4Y1;RPS4Y2	40S ribosomal protein S4, X isoform;40S ribosomal protein S4, Y isoform 1;40S ribosomal protein S4, Y isoform 2	-0.054433	0.277146
P62714	PPP2CB	Serine/threonine-protein phosphatase 2A catalytic subunit beta isoform	-0.160265	0.618331
P62745	RHOB	Rho-related GTP-binding protein RhoB	-0.136095	1.76828
P62750	RPL23A	60S ribosomal protein L23a	-0.272503	2.3309
P62760	VSNL1	Visinin-like protein 1	-0.305643	1.18768
P62805	HIST1H4A	Histone H4	-0.329613	0.84265
P62820	RAB1A	Ras-related protein Rab-1A	-0.218746	0.841611
P62826	RAN	GTP-binding nuclear protein Ran	0.254966	1.79336
P62834	RAP1A	Ras-related protein Rap-1A	-0.220243	0.555992
P62837;P61077;Q9Y2X8;P51668	UBE2D2;UBE2D3;UBE2D4;UBE2D1	Ubiquitin-conjugating enzyme E2 D2;Ubiquitin-conjugating enzyme E2 D3;Ubiquitin-conjugating enzyme E2 D4;Ubiquitin-conjugating enzyme E2 D1	0.0437901	0.213922
P62847	RPS24	40S ribosomal protein S24	-0.00692657	0.0172662
P62851	RPS25	40S ribosomal protein S25	0.0548018	0.32362
P62873	GNB1	Guanine nucleotide-binding protein G(I)/G(S)/G(T) subunit beta-1	-0.0955074	0.200449
P62879	GNB2	Guanine nucleotide-binding protein G(I)/G(S)/G(T) subunit beta-2	1.02204	2.12056
P62899	RPL31	60S ribosomal protein L31	-0.245317	2.66102
P62906	RPL10A	60S ribosomal protein L10a	-0.280344	2.98448
P62913	RPL11	60S ribosomal protein L11	-0.119676	1.00163
P62917	RPL8	60S ribosomal protein L8	-0.0754723	0.541933
P62937	PPIA	Peptidyl-prolyl cis-trans isomerase A;Peptidyl-prolyl cis-trans isomerase A, N-terminally processed	0.276267	1.12489
P62942	FKBP1A	Peptidyl-prolyl cis-trans isomerase FKBP1A	-0.0454397	0.149418
P62987;P62979;P0CG47;P0CG48	UBA52;RPS27A;UBB;UBC	Ubiquitin-60S ribosomal protein L40;Ubiquitin;60S ribosomal protein L40;Ubiquitin-40S ribosomal protein S27a;Ubiquitin;40S ribosomal protein S27a;Polyubiquitin-B;Ubiquitin;Polyubiquitin-C;Ubiquitin	-0.319906	0.95657
P62993	GRB2	Growth factor receptor-bound protein 2	-0.190216	2.02503
P62995	TRA2B	Transformer-2 protein homolog beta	0.0780927	0.294612
P63000	RAC1	Ras-related C3 botulinum toxin substrate 1	-0.186089	2.03483
P63010	AP2B1	AP-2 complex subunit beta	-0.163026	0.371742
P63027;Q15836	VAMP2;VAMP3	Vesicle-associated membrane protein 2;Vesicle-associated membrane protein 3	0.339047	0.303391
P63092;Q5JWF2	GNAS	Guanine nucleotide-binding protein G(s) subunit alpha isoforms short;Guanine nucleotide-binding protein G(s) subunit alpha isoforms XLas	0.0857398	0.251126
P63096;P08754	GNAI1;GNAI3	Guanine nucleotide-binding protein G(i) subunit alpha-1;Guanine nucleotide-binding protein G(k) subunit alpha	-0.197992	0.724376
P63098	PPP3R1	Calcineurin subunit B type 1	-0.431834	1.40883
P63104	YWHAZ	14-3-3 protein zeta/delta	1.12689	3.01516
P63151	PPP2R2A	Serine/threonine-protein phosphatase 2A 55 kDa regulatory subunit B alpha isoform	0.413618	2.62115
P63172	DYNLT1	Dynein light chain Tctex-type 1	0.34762	0.637024
P63208	SKP1	S-phase kinase-associated protein 1	-0.152375	1.33761
P63220	RPS21	40S ribosomal protein S21	-0.490663	2.73947
P63241;Q6IS14	EIF5A;EIF5AL1	Eukaryotic translation initiation factor 5A-1;Eukaryotic translation initiation factor 5A-1-like	0.478133	1.7706
P63244	GNB2L1	Guanine nucleotide-binding protein subunit beta-2-like 1;Guanine nucleotide-binding protein subunit beta-2-like 1, N-terminally processed	0.210896	2.15247
P63279	UBE2I	SUMO-conjugating enzyme UBC9	-0.0360702	0.145654
P67775	PPP2CA	Serine/threonine-protein phosphatase 2A catalytic subunit alpha isoform	0.353262	1.27788
P67870	CSNK2B	Casein kinase II subunit beta	0.164852	1.34559
P67936	TPM4	Tropomyosin alpha-4 chain	-0.25984	1.29439
P68032;P63267;P68133;P62736	ACTC1;ACTG2;ACTA1;ACTA2	Actin, alpha cardiac muscle 1;Actin, gamma-enteric smooth muscle;Actin, alpha skeletal muscle;Actin, aortic smooth muscle	0.186579	0.600697
P68036;A0A1B0GUS4	UBE2L3	Ubiquitin-conjugating enzyme E2 L3	-0.277703	1.47062
P68363	TUBA1B	Tubulin alpha-1B chain	1.13072	1.7452
P68366	TUBA4A	Tubulin alpha-4A chain	0.960114	1.65042
P68371	TUBB4B	Tubulin beta-4B chain	1.04434	1.49501
P68400;Q8NEV1	CSNK2A1;CSNK2A3	Casein kinase II subunit alpha;Casein kinase II subunit alpha 3	0.149124	0.649707
P68402	PAFAH1B2	Platelet-activating factor acetylhydrolase IB subunit beta	-0.0382498	0.165615
P68871	HBB	Hemoglobin subunit beta;LVV-hemorphin-7;Spinorphin	0.166041	0.295889
P69892;P69891	HBG2;HBG1	Hemoglobin subunit gamma-2;Hemoglobin subunit gamma-1	0.328966	0.463312
P69905	HBA1	Hemoglobin subunit alpha	0.129644	0.233968
P78324	SIRPA	Tyrosine-protein phosphatase non-receptor type substrate 1	-0.330089	1.34595
P78352	DLG4	Disks large homolog 4	0.235496	0.897145
P78357	CNTNAP1	Contactin-associated protein 1	-0.168419	1.24157
P78371	CCT2	T-complex protein 1 subunit beta	0.45905	2.23927
P78417	GSTO1	Glutathione S-transferase omega-1	-0.33658	1.94123
P78559	MAP1A	Microtubule-associated protein 1A;MAP1A heavy chain;MAP1 light chain LC2	0.16646	0.887349
P80404	ABAT	4-aminobutyrate aminotransferase, mitochondrial	-0.180324	0.410461
P80723	BASP1	Brain acid soluble protein 1	-0.522718	2.22129
P83731	RPL24	60S ribosomal protein L24	-0.303107	1.13286
P83916	CBX1	Chromobox protein homolog 1	0.0714932	0.275286
P84085	ARF5	ADP-ribosylation factor 5	-0.0405884	0.127187
P84090	ERH	Enhancer of rudimentary homolog	0.299448	2.14953
P84103	SRSF3	Serine/arginine-rich splicing factor 3	-0.320465	1.38508
P84243;Q71DI3;Q16695;P68431	H3F3A;HIST2H3A;HIST3H3;HIST1H3A	Histone H3.3;Histone H3.2;Histone H3.1t;Histone H3.1	-0.336449	0.673363
P99999	CYCS	Cytochrome c	-0.535966	1.6306
Q00059	TFAM	Transcription factor A, mitochondrial	-0.210034	0.93785
Q00169	PITPNA	Phosphatidylinositol transfer protein alpha isoform	-0.267559	1.68699
Q00325	SLC25A3	Phosphate carrier protein, mitochondrial	-0.00966839	0.00897956
Q00535	CDK5	Cyclin-dependent-like kinase 5	0.186822	0.462831
Q00577	PURA	Transcriptional activator protein Pur-alpha	0.17771	0.309297
Q00610	CLTC	Clathrin heavy chain 1	0.484291	0.909623
Q00688	FKBP3	Peptidyl-prolyl cis-trans isomerase FKBP3	0.0992142	0.436294
Q00765	REEP5	Receptor expression-enhancing protein 5	0.13544	0.374959
Q00796	SORD	Sorbitol dehydrogenase	0.105361	0.265601
Q00839	HNRNPU	Heterogeneous nuclear ribonucleoprotein U	0.964352	1.20929
Q01082	SPTBN1	Spectrin beta chain, non-erythrocytic 1	0.327474	1.73569
Q01105;P0DME0	SET;SETSIP	Protein SET;Protein SETSIP	-0.323364	1.44206
Q01469	FABP5	Fatty acid-binding protein, epidermal	-0.103709	0.29505
Q01484	ANK2	Ankyrin-2	1.02705	1.84888
Q01518	CAP1	Adenylyl cyclase-associated protein 1	-0.0365617	0.16677
Q01813	PFKP	ATP-dependent 6-phosphofructokinase, platelet type	0.36022	1.03876
Q01814	ATP2B2	Plasma membrane calcium-transporting ATPase 2	-0.126271	0.263649
Q01844	EWSR1	RNA-binding protein EWS	-0.139592	0.930364
Q01968	OCRL	Inositol polyphosphate 5-phosphatase OCRL-1	0.822424	1.65782
Q01995	TAGLN	Transgelin	0.535434	0.188843
Q02218	OGDH	2-oxoglutarate dehydrogenase, mitochondrial	1.01703	1.38982
Q02246	CNTN2	Contactin-2	-0.326006	1.03565
Q02252	ALDH6A1	Methylmalonate-semialdehyde dehydrogenase [acylating], mitochondrial	-0.239253	1.37143
Q02338	BDH1	D-beta-hydroxybutyrate dehydrogenase, mitochondrial	-0.373613	0.552294
Q02750	MAP2K1	Dual specificity mitogen-activated protein kinase kinase 1	1.23469	2.09674
Q02790	FKBP4	Peptidyl-prolyl cis-trans isomerase FKBP4;Peptidyl-prolyl cis-trans isomerase FKBP4, N-terminally processed	-0.0030005	0.0134332
Q02818	NUCB1	Nucleobindin-1	-0.064291	0.634874
Q02878	RPL6	60S ribosomal protein L6	0.0493076	0.278562
Q02952	AKAP12	A-kinase anchor protein 12	-0.122366	0.615616
Q02978	SLC25A11	Mitochondrial 2-oxoglutarate/malate carrier protein	0.116237	0.233613
Q03001	DST	Dystonin	1.34052	2.4152
Q03013	GSTM4	Glutathione S-transferase Mu 4	-1.52473	4.62147
Q03252	LMNB2	Lamin-B2	-0.17359	0.269656
Q04637	EIF4G1	Eukaryotic translation initiation factor 4 gamma 1	0.722222	2.70546
Q04760	GLO1	Lactoylglutathione lyase	-0.241525	1.9977
Q04837	SSBP1	Single-stranded DNA-binding protein, mitochondrial	-0.248368	0.856016
Q04917	YWHAH	14-3-3 protein eta	0.567873	1.7287
Q05086	UBE3A	Ubiquitin-protein ligase E3A	0.414026	1.36688
Q05193	DNM1	Dynamin-1	1.10063	0.803908
Q05329	GAD2	Glutamate decarboxylase 2	0.643226	0.86111
Q05639	EEF1A2	Elongation factor 1-alpha 2	0.805812	2.93001
Q06124	PTPN11	Tyrosine-protein phosphatase non-receptor type 11	-0.119518	1.47813
Q06323	PSME1	Proteasome activator complex subunit 1	-0.240369	2.62753
Q06830	PRDX1	Peroxiredoxin-1	-0.174332	1.17101
Q07020	RPL18	60S ribosomal protein L18	-0.131206	0.937794
Q07021	C1QBP	Complement component 1 Q subcomponent-binding protein, mitochondrial	-0.290855	1.41818
Q07666	KHDRBS1	KH domain-containing, RNA-binding, signal transduction-associated protein 1	-0.112243	0.291388
Q07866	KLC1	Kinesin light chain 1	0.940642	2.42888
Q07954	LRP1	Prolow-density lipoprotein receptor-related protein 1;Low-density lipoprotein receptor-related protein 1 85 kDa subunit;Low-density lipoprotein receptor-related protein 1 515 kDa subunit;Low-density lipoprotein receptor-related protein 1 intracellular domain	-0.0533966	0.142423
Q07955	SRSF1	Serine/arginine-rich splicing factor 1	0.0946694	0.381938
Q07960	ARHGAP1	Rho GTPase-activating protein 1	0.9687	1.65082
Q08174	PCDH1	Protocadherin-1	0.23255	0.340695
Q08209	PPP3CA	Serine/threonine-protein phosphatase 2B catalytic subunit alpha isoform	-0.404809	1.22566
Q08211	DHX9	ATP-dependent RNA helicase A	0.431736	3.31418
Q08257	CRYZ	Quinone oxidoreductase	-0.282639	0.661528
Q08380	LGALS3BP	Galectin-3-binding protein	-0.199989	0.306939
Q08495	DMTN	Dematin	0.475365	1.67866
Q08722	CD47	Leukocyte surface antigen CD47	-0.20352	0.616049
Q08AM6	VAC14	Protein VAC14 homolog	0.0329588	0.140631
Q09666	AHNAK	Neuroblast differentiation-associated protein AHNAK	-0.232867	1.99532
Q10567	AP1B1	AP-1 complex subunit beta-1	0.0863503	0.412783
Q10713	PMPCA	Mitochondrial-processing peptidase subunit alpha	0.297099	0.411482
Q12765	SCRN1	Secernin-1	0.652664	3.23781
Q12860	CNTN1	Contactin-1	-0.140293	0.912685
Q12874	SF3A3	Splicing factor 3A subunit 3	0.210742	1.12749
Q12904	AIMP1	Aminoacyl tRNA synthase complex-interacting multifunctional protein 1;Endothelial monocyte-activating polypeptide 2	-0.058119	0.129332
Q12905	ILF2	Interleukin enhancer-binding factor 2	-0.272358	1.80248
Q12906	ILF3	Interleukin enhancer-binding factor 3	-0.109926	0.829527
Q12926;P26378	ELAVL2;ELAVL4	ELAV-like protein 2;ELAV-like protein 4	-0.236698	2.3446
Q12931	TRAP1	Heat shock protein 75 kDa, mitochondrial	0.744922	0.666553
Q12959	DLG1	Disks large homolog 1	0.0528662	0.17106
Q12974;Q93096	PTP4A2;PTP4A1	Protein tyrosine phosphatase type IVA 2;Protein tyrosine phosphatase type IVA 1	0.0759561	0.624458
Q13011	ECH1	Delta(3,5)-Delta(2,4)-dienoyl-CoA isomerase, mitochondrial	-0.327147	2.41451
Q13126	MTAP	S-methyl-5-thioadenosine phosphorylase	-0.182567	0.710627
Q13148	TARDBP	TAR DNA-binding protein 43	0.925922	1.46427
Q13153	PAK1	Serine/threonine-protein kinase PAK 1	-0.154553	1.34994
Q13162	PRDX4	Peroxiredoxin-4	-0.395342	1.49245
Q13177	PAK2	Serine/threonine-protein kinase PAK 2;PAK-2p27;PAK-2p34	-0.0497855	0.710311
Q13185	CBX3	Chromobox protein homolog 3	0.196456	0.614534
Q13200	PSMD2	26S proteasome non-ATPase regulatory subunit 2	0.235646	0.53756
Q13228	SELENBP1	Selenium-binding protein 1	-0.104051	0.443674
Q13303	KCNAB2	Voltage-gated potassium channel subunit beta-2	-0.167711	0.365349
Q13310	PABPC4	Polyadenylate-binding protein 4	0.264728	1.14787
Q13363	CTBP1	C-terminal-binding protein 1	-0.011842	0.0262331
Q13367	AP3B2	AP-3 complex subunit beta-2	0.565302	1.22433
Q13409	DYNC1I2	Cytoplasmic dynein 1 intermediate chain 2	0.516972	1.24098
Q13423	NNT	NAD(P) transhydrogenase, mitochondrial	0.409021	1.02022
Q13424	SNTA1	Alpha-1-syntrophin	0.977583	2.80193
Q13442	PDAP1	28 kDa heat- and acid-stable phosphoprotein	-0.334477	0.83797
Q13449	LSAMP	Limbic system-associated membrane protein	-0.33125	0.733924
Q13491	GPM6B	Neuronal membrane glycoprotein M6-b	0.0720394	0.12007
Q13492	PICALM	Phosphatidylinositol-binding clathrin assembly protein	-0.0769359	0.624833
Q13509	TUBB3	Tubulin beta-3 chain	1.4548	1.90705
Q13510	ASAH1	Acid ceramidase;Acid ceramidase subunit alpha;Acid ceramidase subunit beta	-0.0974271	0.2341
Q13526	PIN1	Peptidyl-prolyl cis-trans isomerase NIMA-interacting 1	1.4219	1.39677
Q13554	CAMK2B	Calcium/calmodulin-dependent protein kinase type II subunit beta	0.310181	0.63332
Q13555	CAMK2G	Calcium/calmodulin-dependent protein kinase type II subunit gamma	0.413811	1.03677
Q13561	DCTN2	Dynactin subunit 2	0.637038	2.56864
Q13596	SNX1	Sorting nexin-1	0.263463	1.31113
Q13618	CUL3	Cullin-3	0.0376879	0.0904375
Q13620	CUL4B	Cullin-4B	-0.074439	0.743948
Q13642	FHL1	Four and a half LIM domains protein 1	1.42853	4.16784
Q13740	ALCAM	CD166 antigen	-0.144408	0.473965
Q13813	SPTAN1	Spectrin alpha chain, non-erythrocytic 1	0.113396	0.649791
Q13825	AUH	Methylglutaconyl-CoA hydratase, mitochondrial	-0.384786	2.12865
Q13838;O00148	DDX39B;DDX39A	Spliceosome RNA helicase DDX39B;ATP-dependent RNA helicase DDX39A	0.430624	1.72502
Q13867	BLMH	Bleomycin hydrolase	0.157584	0.552391
Q13885	TUBB2A	Tubulin beta-2A chain	1.03387	1.81763
Q13907	IDI1	Isopentenyl-diphosphate Delta-isomerase 1	0.00373351	0.012342
Q14008	CKAP5	Cytoskeleton-associated protein 5	0.314843	0.61053
Q14011	CIRBP	Cold-inducible RNA-binding protein	0.446549	2.33832
Q14019	COTL1	Coactosin-like protein	-0.0967414	0.168255
Q14103	HNRNPD	Heterogeneous nuclear ribonucleoprotein D0	0.625907	3.17734
Q14108	SCARB2	Lysosome membrane protein 2	0.0792082	0.183196
Q14118	DAG1	Dystroglycan;Alpha-dystroglycan;Beta-dystroglycan	-0.147023	0.884635
Q14139	UBE4A	Ubiquitin conjugation factor E4 A	0.377854	0.668423
Q14141	SEPT6	Septin-6	-0.135983	0.372251
Q14152	EIF3A	Eukaryotic translation initiation factor 3 subunit A	0.200934	2.43073
Q14155	ARHGEF7	Rho guanine nucleotide exchange factor 7	0.681983	1.59008
Q14194	CRMP1	Dihydropyrimidinase-related protein 1	0.0392698	0.127118
Q14195	DPYSL3	Dihydropyrimidinase-related protein 3	-0.113092	0.387986
Q14203	DCTN1	Dynactin subunit 1	0.758206	2.77202
Q14204	DYNC1H1	Cytoplasmic dynein 1 heavy chain 1	0.983618	2.0324
Q14240	EIF4A2	Eukaryotic initiation factor 4A-II;Eukaryotic initiation factor 4A-II, N-terminally processed	0.326828	1.69581
Q14247	CTTN	Src substrate cortactin	0.292454	1.52751
Q14254	FLOT2	Flotillin-2	0.119462	0.137048
Q14257	RCN2	Reticulocalbin-2	1.53842	1.73279
Q14289	PTK2B	Protein-tyrosine kinase 2-beta	0.217115	0.315522
Q14344	GNA13	Guanine nucleotide-binding protein subunit alpha-13	0.321392	1.13554
Q14353	GAMT	Guanidinoacetate N-methyltransferase	0.241777	1.21822
Q14376	GALE	UDP-glucose 4-epimerase	0.0799752	0.336446
Q14416	GRM2	Metabotropic glutamate receptor 2	-0.0676765	0.136305
Q14515	SPARCL1	SPARC-like protein 1	0.0335481	0.133436
Q14558	PRPSAP1	Phosphoribosyl pyrophosphate synthase-associated protein 1	-0.20493	1.30511
Q14576	ELAVL3	ELAV-like protein 3	-0.325548	1.31884
Q14624	ITIH4	Inter-alpha-trypsin inhibitor heavy chain H4;70 kDa inter-alpha-trypsin inhibitor heavy chain H4;35 kDa inter-alpha-trypsin inhibitor heavy chain H4	0.289803	0.983719
Q14697	GANAB	Neutral alpha-glucosidase AB	0.876228	2.78821
Q14738	PPP2R5D	Serine/threonine-protein phosphatase 2A 56 kDa regulatory subunit delta isoform	0.498258	0.889234
Q14764	MVP	Major vault protein	0.283964	0.972926
Q14847	LASP1	LIM and SH3 domain protein 1	0.259071	0.968886
Q14894	CRYM	Ketimine reductase mu-crystallin	0.285289	0.954133
Q14914	PTGR1	Prostaglandin reductase 1	-0.244949	0.704622
Q14974	KPNB1	Importin subunit beta-1	0.4513	1.4738
Q14982	OPCML	Opioid-binding protein/cell adhesion molecule	-0.35482	1.01135
Q14CZ8	HEPACAM	Hepatocyte cell adhesion molecule	-0.101666	0.343036
Q15008	PSMD6	26S proteasome non-ATPase regulatory subunit 6	0.13942	0.874124
Q15019	SEPT2	Septin-2	-0.026104	0.274653
Q15041	ARL6IP1	ADP-ribosylation factor-like protein 6-interacting protein 1	0.347096	0.52587
Q15046	KARS	Lysine--tRNA ligase	0.824008	1.62929
Q15075	EEA1	Early endosome antigen 1	0.126664	0.768189
Q15084	PDIA6	Protein disulfide-isomerase A6	-0.117335	0.46739
Q15102	PAFAH1B3	Platelet-activating factor acetylhydrolase IB subunit gamma	0.713795	1.73648
Q15119	PDK2	[Pyruvate dehydrogenase (acetyl-transferring)] kinase isozyme 2, mitochondrial	-0.231957	1.32947
Q15120	PDK3	[Pyruvate dehydrogenase (acetyl-transferring)] kinase isozyme 3, mitochondrial	0.0560883	0.0963547
Q15121	PEA15	Astrocytic phosphoprotein PEA-15	0.359171	1.03995
Q15149	PLEC	Plectin	1.08212	2.32704
Q15165	PON2	Serum paraoxonase/arylesterase 2	0.571157	1.80143
Q15181	PPA1	Inorganic pyrophosphatase	-0.149208	1.0793
Q15185	PTGES3	Prostaglandin E synthase 3	1.32388	1.49083
Q15223	PVRL1	Nectin-1	-0.29259	2.3156
Q15233	NONO	Non-POU domain-containing octamer-binding protein	0.735779	2.68248
Q15257	PPP2R4	Serine/threonine-protein phosphatase 2A activator	1.29244	3.3247
Q15286	RAB35	Ras-related protein Rab-35	0.0917338	0.24619
Q15363	TMED2	Transmembrane emp24 domain-containing protein 2	0.357066	1.81733
Q15365	PCBP1	Poly(rC)-binding protein 1	0.050825	0.206482
Q15366;P57721	PCBP2;PCBP3	Poly(rC)-binding protein 2;Poly(rC)-binding protein 3	0.140553	1.17711
Q15369	TCEB1	Transcription elongation factor B polypeptide 1	0.469988	1.96038
Q15370	TCEB2	Transcription elongation factor B polypeptide 2	1.08317	2.03956
Q15393	SF3B3	Splicing factor 3B subunit 3	-0.20826	1.6626
Q15417	CNN3	Calponin-3	0.493955	2.23317
Q15424	SAFB	Scaffold attachment factor B1	0.230879	0.864022
Q15435	PPP1R7	Protein phosphatase 1 regulatory subunit 7	-0.260431	1.73804
Q15438;Q99418;O43739	CYTH1;CYTH2;CYTH3	Cytohesin-1;Cytohesin-2;Cytohesin-3	0.233504	2.51068
Q15555	MAPRE2	Microtubule-associated protein RP/EB family member 2	0.161961	0.287434
Q15631	TSN	Translin	-0.0934607	0.634138
Q15651	HMGN3	High mobility group nucleosome-binding domain-containing protein 3	-0.362698	0.445888
Q15691	MAPRE1	Microtubule-associated protein RP/EB family member 1	-0.289544	1.27403
Q15700	DLG2	Disks large homolog 2	-0.0536155	0.189878
Q15717	ELAVL1	ELAV-like protein 1	-0.195071	2.97494
Q15813	TBCE	Tubulin-specific chaperone E	0.797162	2.05043
Q15818	NPTX1	Neuronal pentraxin-1	-0.274913	0.553528
Q15819;Q13404	UBE2V2;UBE2V1	Ubiquitin-conjugating enzyme E2 variant 2;Ubiquitin-conjugating enzyme E2 variant 1	-0.460559	2.88763
Q15847	ADIRF	Adipogenesis regulatory factor	-0.821534	0.933283
Q15904	ATP6AP1	V-type proton ATPase subunit S1	0.820532	1.45798
Q15907;P62491	RAB11B;RAB11A	Ras-related protein Rab-11B;Ras-related protein Rab-11A	-0.208564	2.25665
Q16143	SNCB	Beta-synuclein	0.61675	1.24707
Q16181	SEPT7	Septin-7	-0.225892	0.934455
Q16352	INA	Alpha-internexin	1.6165	0.910808
Q16531	DDB1	DNA damage-binding protein 1	-0.375533	2.68925
Q16537	PPP2R5E	Serine/threonine-protein phosphatase 2A 56 kDa regulatory subunit epsilon isoform	0.115853	0.237621
Q16543	CDC37	Hsp90 co-chaperone Cdc37;Hsp90 co-chaperone Cdc37, N-terminally processed	-0.0617954	0.164812
Q16555	DPYSL2	Dihydropyrimidinase-related protein 2	-0.324522	1.76524
Q16595	FXN	Frataxin, mitochondrial;Frataxin intermediate form;Frataxin(56-210);Frataxin(78-210);Frataxin mature form	0.157242	0.299917
Q16620	NTRK2	BDNF/NT-3 growth factors receptor	-0.131029	0.489845
Q16623	STX1A	Syntaxin-1A	-0.0103381	0.0179664
Q16629	SRSF7	Serine/arginine-rich splicing factor 7	0.0697858	0.23384
Q16630	CPSF6	Cleavage and polyadenylation specificity factor subunit 6	-0.0272803	0.208406
Q16643	DBN1	Drebrin	0.534025	1.24881
Q16653	MOG	Myelin-oligodendrocyte glycoprotein	-0.00140447	0.00195983
Q16658	FSCN1	Fascin	0.272599	0.862072
Q16666	IFI16	Gamma-interferon-inducible protein 16	-0.0974984	0.784093
Q16698	DECR1	2,4-dienoyl-CoA reductase, mitochondrial	-0.289498	3.24076
Q16718	NDUFA5	NADH dehydrogenase [ubiquinone] 1 alpha subcomplex subunit 5	0.0240045	0.0333217
Q16720	ATP2B3	Plasma membrane calcium-transporting ATPase 3	-0.205604	0.32915
Q16762	TST	Thiosulfate sulfurtransferase	0.0767916	1.01821
Q16775	HAGH	Hydroxyacylglutathione hydrolase, mitochondrial	-0.341343	1.59881
Q16778;P33778;P23527;P06899	HIST2H2BE;HIST1H2BB;HIST1H2BO;HIST1H2BJ	Histone H2B type 2-E;Histone H2B type 1-B;Histone H2B type 1-O;Histone H2B type 1-J	-0.279496	0.428716
Q16795	NDUFA9	NADH dehydrogenase [ubiquinone] 1 alpha subcomplex subunit 9, mitochondrial	0.230811	0.48379
Q16798	ME3	NADP-dependent malic enzyme, mitochondrial	-0.302118	0.789352
Q16799	RTN1	Reticulon-1	0.286502	0.400351
Q16836	HADH	Hydroxyacyl-coenzyme A dehydrogenase, mitochondrial	-0.231446	2.32234
Q16851	UGP2	UTP--glucose-1-phosphate uridylyltransferase	-0.286806	1.71596
Q16864	ATP6V1F	V-type proton ATPase subunit F	0.229435	0.781219
Q16881	TXNRD1	Thioredoxin reductase 1, cytoplasmic	0.278969	2.27647
Q16891	IMMT	MICOS complex subunit MIC60	0.050118	0.095998
Q2M2I8	AAK1	AP2-associated protein kinase 1	0.0938977	0.588327
Q2TAA2	IAH1	Isoamyl acetate-hydrolyzing esterase 1 homolog	-0.169685	2.66543
Q2YD98	UVSSA	UV-stimulated scaffold protein A	0.060448	0.0852753
Q3KQU3	MAP7D1	MAP7 domain-containing protein 1	0.266455	0.774388
Q3LXA3	DAK	Bifunctional ATP-dependent dihydroxyacetone kinase/FAD-AMP lyase (cyclizing);ATP-dependent dihydroxyacetone kinase;FAD-AMP lyase (cyclizing)	0.183178	0.996598
Q3MHD2	LSM12	Protein LSM12 homolog	-0.0172942	0.0695882
Q3ZCM7	TUBB8	Tubulin beta-8 chain	0.599369	1.32295
Q3ZCW2	LGALSL	Galectin-related protein	-0.386099	1.64045
Q495X7	TRIM60	Tripartite motif-containing protein 60	-0.246853	2.9661
Q4G0F5	VPS26B	Vacuolar protein sorting-associated protein 26B	0.83386	1.81162
Q4J6C6	PREPL	Prolyl endopeptidase-like	0.2192	0.891842
Q4VC31	CCDC58	Coiled-coil domain-containing protein 58	-0.42833	1.60521
Q53FP2	TMEM35	Transmembrane protein 35	0.550555	0.713432
Q53GQ0	HSD17B12	Very-long-chain 3-oxoacyl-CoA reductase	0.504364	1.00892
Q53S33	BOLA3	BolA-like protein 3	-0.348855	1.27797
Q58FF8	HSP90AB2P	Putative heat shock protein HSP 90-beta 2	1.751	2.36111
Q5H9L2;Q969E4	TCEAL5;TCEAL3	Transcription elongation factor A protein-like 5;Transcription elongation factor A protein-like 3	-0.259142	1.82187
Q5JRX3	PITRM1	Presequence protease, mitochondrial	0.783533	1.41001
Q5JSH3	WDR44	WD repeat-containing protein 44	-0.0533225	0.199431
Q5JU85	IQSEC2	IQ motif and SEC7 domain-containing protein 2	0.247686	0.196094
Q5SSJ5	HP1BP3	Heterochromatin protein 1-binding protein 3	-0.409788	1.46978
Q5T013	HYI	Putative hydroxypyruvate isomerase	-0.522849	2.33116
Q5T0D9	TPRG1L	Tumor protein p63-regulated gene 1-like protein	0.599716	0.821691
Q5T619	ZNF648	Zinc finger protein 648	0.134377	0.224248
Q5T848	GPR158	Probable G-protein coupled receptor 158	-0.254878	0.634565
Q5TC82;Q9HBD1	RC3H1;RC3H2	Roquin-1;Roquin-2	-1.40104	3.56245
Q5TC84	OGFRL1	Opioid growth factor receptor-like protein 1	0.525397	1.84131
Q5TF21	SOGA3	Protein SOGA3	0.27126	1.03541
Q5VT97	SYDE2	Rho GTPase-activating protein SYDE2	0.143309	0.189082
Q5VTE0;P68104	EEF1A1P5;EEF1A1	Putative elongation factor 1-alpha-like 3;Elongation factor 1-alpha 1	0.660179	1.89676
Q5VTU8	ATP5EP2	ATP synthase subunit epsilon-like protein, mitochondrial	-0.500168	1.19536
Q5XKL5	BTBD8	BTB/POZ domain-containing protein 8	-0.266986	1.36566
Q63HM9	PLCXD3	PI-PLC X domain-containing protein 3	-0.15045	1.46506
Q66K74	MAP1S	Microtubule-associated protein 1S;MAP1S heavy chain;MAP1S light chain	0.668575	2.02211
Q684P5	RAP1GAP2	Rap1 GTPase-activating protein 2	0.659509	0.805614
Q6BCY4	CYB5R2	NADH-cytochrome b5 reductase 2	-0.296636	0.394779
Q6H8Q1;O94929	ABLIM2;ABLIM3	Actin-binding LIM protein 2;Actin-binding LIM protein 3	0.615091	1.56982
Q6IAA8	LAMTOR1	Ragulator complex protein LAMTOR1	-0.0140501	0.0534733
Q6IBS0;Q12792	TWF2;TWF1	Twinfilin-2;Twinfilin-1	1.18629	2.21785
Q6IPX3	TCEAL6	Transcription elongation factor A protein-like 6	-0.658478	1.89205
Q6NVY1	HIBCH	3-hydroxyisobutyryl-CoA hydrolase, mitochondrial	-0.185557	0.471056
Q6NXS1;P41236	PPP1R2P3;PPP1R2	Protein phosphatase inhibitor 2-like protein 3;Protein phosphatase inhibitor 2	0.156587	0.487507
Q6P587	FAHD1	Acylpyruvase FAHD1, mitochondrial	-0.482014	1.85589
Q6PCE3	PGM2L1	Glucose 1,6-bisphosphate synthase	-0.100935	0.326297
Q6PIF6	MYO7B	Unconventional myosin-VIIb	0.097838	0.146494
Q6PIU2	NCEH1	Neutral cholesterol ester hydrolase 1	-0.00166145	0.00278692
Q6PKG0	LARP1	La-related protein 1	-0.0741399	0.59086
Q6PUV4	CPLX2	Complexin-2	-0.291072	0.641777
Q6U841;Q2Y0W8	SLC4A10;SLC4A8	Sodium-driven chloride bicarbonate exchanger;Electroneutral sodium bicarbonate exchanger 1	0.496543	0.513648
Q6UWR7	ENPP6	Ectonucleotide pyrophosphatase/phosphodiesterase family member 6	0.161912	0.0688872
Q6VY07	PACS1	Phosphofurin acidic cluster sorting protein 1	0.0335903	0.125362
Q6YN16	HSDL2	Hydroxysteroid dehydrogenase-like protein 2	0.213131	0.99566
Q6YP21	CCBL2	Kynurenine--oxoglutarate transaminase 3	-0.101743	0.162461
Q6ZVM7	TOM1L2	TOM1-like protein 2	-0.0542241	0.333505
Q709C8	VPS13C	Vacuolar protein sorting-associated protein 13C	-0.0805218	0.166709
Q71U36;Q9BQE3;P0DPH8;P0DPH7;Q9NY65;Q6PEY2	TUBA1A;TUBA1C;TUBA8;TUBA3E	Tubulin alpha-1A chain;Tubulin alpha-1C chain;Tubulin alpha-8 chain;Tubulin alpha-3E chain	1.32944	2.04539
Q71UI9;P0C0S5	H2AFV;H2AFZ	Histone H2A.V;Histone H2A.Z	-0.194192	0.225861
Q7KZF4	SND1	Staphylococcal nuclease domain-containing protein 1	0.405316	1.33576
Q7L099	RUFY3	Protein RUFY3	0.532858	1.77916
Q7L0J3	SV2A	Synaptic vesicle glycoprotein 2A	0.447125	0.46878
Q7L1I2	SV2B	Synaptic vesicle glycoprotein 2B	0.422839	0.453827
Q7L1Q6;Q9Y6E2	BZW1;BZW2	Basic leucine zipper and W2 domain-containing protein 1;Basic leucine zipper and W2 domain-containing protein 2	-0.111956	0.641036
Q7L266	ASRGL1	Isoaspartyl peptidase/L-asparaginase;Isoaspartyl peptidase/L-asparaginase alpha chain;Isoaspartyl peptidase/L-asparaginase beta chain	-0.423362	1.42745
Q7L2H7	EIF3M	Eukaryotic translation initiation factor 3 subunit M	0.450085	1.27269
Q7L576	CYFIP1	Cytoplasmic FMR1-interacting protein 1	0.24369	0.855764
Q7L5N1	COPS6	COP9 signalosome complex subunit 6	0.352434	3.77217
Q7Z2K8	GPRIN1	G protein-regulated inducer of neurite outgrowth 1	-0.267996	0.523245
Q7Z3B1	NEGR1	Neuronal growth regulator 1	-0.351843	1.10047
Q7Z4H3	HDDC2	HD domain-containing protein 2	-0.718707	2.67646
Q7Z4S6	KIF21A	Kinesin-like protein KIF21A	0.446211	1.90999
Q7Z4W1	DCXR	L-xylulose reductase	-0.278099	1.3182
Q7Z6L0	PRRT2	Proline-rich transmembrane protein 2	-0.391026	1.12824
Q7Z6Z7	HUWE1	E3 ubiquitin-protein ligase HUWE1	0.113416	0.222277
Q86SZ2	TRAPPC6B	Trafficking protein particle complex subunit 6B	-0.356967	2.20835
Q86TX2;P49753	ACOT1;ACOT2	Acyl-coenzyme A thioesterase 1;Acyl-coenzyme A thioesterase 2, mitochondrial	0.144397	0.303104
Q86UP2	KTN1	Kinectin	0.152211	1.20671
Q86UW8	HAPLN4	Hyaluronan and proteoglycan link protein 4	-0.12498	0.252602
Q86UY8	NT5DC3	5-nucleotidase domain-containing protein 3	-0.148272	0.263795
Q86V81	ALYREF	THO complex subunit 4	0.072605	0.308319
Q86VP6	CAND1	Cullin-associated NEDD8-dissociated protein 1	-0.189889	0.967632
Q86X76	NIT1	Nitrilase homolog 1	0.747258	1.68453
Q86XF7	ZNF575	Zinc finger protein 575	0.221193	0.178626
Q86Y82	STX12	Syntaxin-12	-0.0584649	0.146104
Q86YM7	HOMER1	Homer protein homolog 1	-0.144232	0.2436
Q8IU85;Q14012	CAMK1D;CAMK1	Calcium/calmodulin-dependent protein kinase type 1D;Calcium/calmodulin-dependent protein kinase type 1	0.539938	1.05277
Q8IVD9	NUDCD3	NudC domain-containing protein 3	0.118346	0.205323
Q8IVH4	MMAA	Methylmalonic aciduria type A protein, mitochondrial	-0.797386	0.976834
Q8IW45	CARKD	ATP-dependent (S)-NAD(P)H-hydrate dehydratase	-0.36016	3.03502
Q8IXJ6	SIRT2	NAD-dependent protein deacetylase sirtuin-2	-0.054718	0.0753578
Q8IXS6	PALM2	Paralemmin-2	0.0311581	0.113248
Q8IYB5	SMAP1	Stromal membrane-associated protein 1	0.166469	1.12047
Q8IYJ1	CPNE9	Copine-9	-0.556921	1.42949
Q8IZP0	ABI1	Abl interactor 1	0.0149949	0.0553721
Q8N111	CEND1	Cell cycle exit and neuronal differentiation protein 1	-0.287125	0.760498
Q8N126	CADM3	Cell adhesion molecule 3	-0.32189	0.728295
Q8N1G4	LRRC47	Leucine-rich repeat-containing protein 47	0.132483	0.427547
Q8N2K0	ABHD12	Monoacylglycerol lipase ABHD12	0.269802	0.985894
Q8N335	GPD1L	Glycerol-3-phosphate dehydrogenase 1-like protein	-0.310393	2.68267
Q8N3F0	MTURN	Maturin	0.85942	2.22569
Q8N3J6	CADM2	Cell adhesion molecule 2	-0.300864	0.925841
Q8N3V7	SYNPO	Synaptopodin	0.257539	0.38142
Q8N4P3	HDDC3	Guanosine-3,5-bis(diphosphate) 3-pyrophosphohydrolase MESH1	-0.165234	0.491782
Q8N4Q1	CHCHD4	Mitochondrial intermembrane space import and assembly protein 40	-0.325096	0.923698
Q8N573	OXR1	Oxidation resistance protein 1	-0.284259	1.17606
Q8N5K1	CISD2	CDGSH iron-sulfur domain-containing protein 2	0.360315	1.10888
Q8N608	DPP10	Inactive dipeptidyl peptidase 10	-0.0859697	0.114178
Q8N6N7	ACBD7	Acyl-CoA-binding domain-containing protein 7	-0.0514687	0.118027
Q8N7J2	AMER2	APC membrane recruitment protein 2	0.182941	0.272216
Q8N8N7	PTGR2	Prostaglandin reductase 2	-0.0874619	1.55925
Q8N8Y2	ATP6V0D2	V-type proton ATPase subunit d 2	0.149362	0.13847
Q8N9N7	LRRC57	Leucine-rich repeat-containing protein 57	-0.382034	1.54533
Q8N9R8	SCAI	Protein SCAI	0.788444	1.01592
Q8NB37	PDDC1	Parkinson disease 7 domain-containing protein 1	0.0653904	0.710398
Q8NBJ7	SUMF2	Sulfatase-modifying factor 2	-0.05327	0.786581
Q8NBS9	TXNDC5	Thioredoxin domain-containing protein 5	1.34154	1.36993
Q8NBX0	SCCPDH	Saccharopine dehydrogenase-like oxidoreductase	0.196946	0.359894
Q8NC51	SERBP1	Plasminogen activator inhibitor 1 RNA-binding protein	0.151409	0.744686
Q8NC96	NECAP1	Adaptin ear-binding coat-associated protein 1	-0.27468	0.585781
Q8NCB2	CAMKV	CaM kinase-like vesicle-associated protein	0.0114042	0.0230514
Q8NCW5	APOA1BP	NAD(P)H-hydrate epimerase	-0.179348	1.5432
Q8NFZ4;Q8N2Q7	NLGN2;NLGN1	Neuroligin-2;Neuroligin-1	0.197195	0.2732
Q8NFZ8	CADM4	Cell adhesion molecule 4	-0.475745	1.59038
Q8NHG7	SVIP	Small VCP/p97-interacting protein	-0.527344	1.75168
Q8TAC9	SCAMP5	Secretory carrier-associated membrane protein 5	0.328091	0.301943
Q8TAM6	ERMN	Ermin	0.67619	0.513666
Q8TB36	GDAP1	Ganglioside-induced differentiation-associated protein 1	0.109101	0.118899
Q8TB96	ITFG1	T-cell immunomodulatory protein	0.0768254	0.251811
Q8TBC4	UBA3	NEDD8-activating enzyme E1 catalytic subunit	0.00746918	0.0309423
Q8TBF2	FAM213B	Prostamide/prostaglandin F synthase	0.564622	1.21801
Q8TBG9	SYNPR	Synaptoporin	0.236863	0.452097
Q8TBX8	PIP4K2C	Phosphatidylinositol 5-phosphate 4-kinase type-2 gamma	0.285366	2.09996
Q8TCZ2	CD99L2	CD99 antigen-like protein 2	-0.138816	0.314309
Q8TDJ6	DMXL2	DmX-like protein 2	0.364174	0.568029
Q8TEA8	DTD1	D-tyrosyl-tRNA(Tyr) deacylase 1	-0.400147	2.07858
Q8TEQ6	GEMIN5	Gem-associated protein 5	-0.188918	0.451427
Q8TF74	WIPF2	WAS/WASL-interacting protein family member 2	0.0975921	0.748254
Q8WUD1	RAB2B	Ras-related protein Rab-2B	0.0617668	0.309671
Q8WUM4	PDCD6IP	Programmed cell death 6-interacting protein	-0.0240166	0.19901
Q8WUW1	BRK1	Protein BRICK1	-0.278917	0.844476
Q8WWX9	SELM	Selenoprotein M	0.00265875	0.0104379
Q8WXF1	PSPC1	Paraspeckle component 1	0.0997992	0.283464
Q8WXF7	ATL1	Atlastin-1	0.999929	1.28382
Q8WXG6	MADD	MAP kinase-activating death domain protein	0.654498	1.02985
Q8WZA0	LZIC	Protein LZIC	0.974411	1.41243
Q8WZA9	IRGQ	Immunity-related GTPase family Q protein	-0.0841654	0.431975
Q92499	DDX1	ATP-dependent RNA helicase DDX1	1.12084	1.67132
Q92506	HSD17B8	Estradiol 17-beta-dehydrogenase 8	0.143698	0.45708
Q92522	H1FX	Histone H1x	-0.481533	1.8487
Q92530	PSMF1	Proteasome inhibitor PI31 subunit	0.202989	0.355618
Q92558	WASF1	Wiskott-Aldrich syndrome protein family member 1	-0.187848	0.549837
Q92561	PHYHIP	Phytanoyl-CoA hydroxylase-interacting protein	1.28908	1.03637
Q92572	AP3S1	AP-3 complex subunit sigma-1	0.771322	1.62383
Q92597	NDRG1	Protein NDRG1	-0.183766	0.383154
Q92598	HSPH1	Heat shock protein 105 kDa	-0.198549	0.721277
Q92599	SEPT8	Septin-8	-0.0665792	0.421988
Q92686	NRGN	Neurogranin;NEUG(55-78)	-0.706402	1.35228
Q92688	ANP32B	Acidic leucine-rich nuclear phosphoprotein 32 family member B	-0.250171	1.43026
Q92730	RND1	Rho-related GTP-binding protein Rho6	-0.197951	0.526802
Q92734	TFG	Protein TFG	-0.269151	2.46298
Q92747	ARPC1A	Actin-related protein 2/3 complex subunit 1A	0.0917508	0.257388
Q92752	TNR	Tenascin-R	-0.0255686	0.0812324
Q92777	SYN2	Synapsin-2	-0.141887	0.151002
Q92783	STAM	Signal transducing adapter molecule 1	0.187035	0.617732
Q92796	DLG3	Disks large homolog 3	-0.0887968	0.158372
Q92804	TAF15	TATA-binding protein-associated factor 2N	0.0212344	0.0583234
Q92820	GGH	Gamma-glutamyl hydrolase	-0.242623	1.20032
Q92823	NRCAM	Neuronal cell adhesion molecule	-0.0763571	0.743175
Q92841	DDX17	Probable ATP-dependent RNA helicase DDX17	0.28503	1.59083
Q92854	SEMA4D	Semaphorin-4D	0.0950946	0.0777153
Q92859	NEO1	Neogenin	-0.262544	1.53829
Q92905	COPS5	COP9 signalosome complex subunit 5	0.485592	2.30731
Q92922;Q8TAQ2	SMARCC1;SMARCC2	SWI/SNF complex subunit SMARCC1;SWI/SNF complex subunit SMARCC2	0.483743	1.99391
Q92930	RAB8B	Ras-related protein Rab-8B	-0.441745	1.20861
Q92945	KHSRP	Far upstream element-binding protein 2	0.156122	1.06539
Q92947	GCDH	Glutaryl-CoA dehydrogenase, mitochondrial	-0.182307	0.923065
Q93009	USP7	Ubiquitin carboxyl-terminal hydrolase 7	0.235664	0.880233
Q93034	CUL5	Cullin-5	0.47	2.67441
Q93045	STMN2	Stathmin-2	-0.336893	0.901764
Q93050	ATP6V0A1	V-type proton ATPase 116 kDa subunit a isoform 1	0.357855	0.388406
Q93052	LPP	Lipoma-preferred partner	0.11984	0.486094
Q93075	TATDN2	Putative deoxyribonuclease TATDN2	-0.24106	0.591408
Q93088	BHMT	Betaine--homocysteine S-methyltransferase 1	-0.0739225	0.50707
Q969P0	IGSF8	Immunoglobulin superfamily member 8	-0.253015	0.803996
Q969T9	WBP2	WW domain-binding protein 2	-0.170195	1.12403
Q96A00	PPP1R14A	Protein phosphatase 1 regulatory subunit 14A	-0.258567	0.286478
Q96A23	CPNE4	Copine-4	-0.155318	0.394098
Q96AB3	ISOC2	Isochorismatase domain-containing protein 2, mitochondrial	-0.00607027	0.0170969
Q96AC1	FERMT2	Fermitin family homolog 2	0.0619411	0.212681
Q96AE4	FUBP1	Far upstream element-binding protein 1	-0.203948	1.00666
Q96AG4	LRRC59	Leucine-rich repeat-containing protein 59	-0.239652	0.692378
Q96BM9	ARL8A	ADP-ribosylation factor-like protein 8A	0.135758	1.16629
Q96C19	EFHD2	EF-hand domain-containing protein D2	-0.212008	0.39318
Q96CN7	ISOC1	Isochorismatase domain-containing protein 1	-0.17515	0.456941
Q96CW1	AP2M1	AP-2 complex subunit mu	-0.0737806	0.211869
Q96CX2	KCTD12	BTB/POZ domain-containing protein KCTD12	0.057114	0.0715025
Q96DB5	RMDN1	Regulator of microtubule dynamics protein 1	-0.161725	1.04771
Q96DE0;Q9BRJ7	NUDT16;NUDT16L1	U8 snoRNA-decapping enzyme;Protein syndesmos	-0.0868092	0.428915
Q96DG6	CMBL	Carboxymethylenebutenolidase homolog	-0.0337587	0.308259
Q96E17	RAB3C	Ras-related protein Rab-3C	-0.0208573	0.0254224
Q96EP5	DAZAP1	DAZ-associated protein 1	0.109556	0.408558
Q96EQ0	SGTB	Small glutamine-rich tetratricopeptide repeat-containing protein beta	0.121438	0.350051
Q96F07	CYFIP2	Cytoplasmic FMR1-interacting protein 2	-0.0868445	0.254717
Q96F85	CNRIP1	CB1 cannabinoid receptor-interacting protein 1	-0.158523	0.952968
Q96FC7	PHYHIPL	Phytanoyl-CoA hydroxylase-interacting protein-like	0.531602	2.30206
Q96FE5	LINGO1	Leucine-rich repeat and immunoglobulin-like domain-containing nogo receptor-interacting protein 1	0.230741	0.538728
Q96FJ2	DYNLL2	Dynein light chain 2, cytoplasmic	-0.341147	2.53974
Q96FQ6	S100A16	Protein S100-A16	0.297697	0.967714
Q96FW1	OTUB1	Ubiquitin thioesterase OTUB1	1.36499	3.05152
Q96GD0	PDXP	Pyridoxal phosphate phosphatase	0.166883	0.708996
Q96GG9	DCUN1D1	DCN1-like protein 1	0.0219597	0.0953589
Q96GK7;Q6P2I3	FAHD2A;FAHD2B	Fumarylacetoacetate hydrolase domain-containing protein 2A;Fumarylacetoacetate hydrolase domain-containing protein 2B	-0.342304	0.943964
Q96GW7	BCAN	Brevican core protein	0.176535	0.530829
Q96GY0	ZC2HC1A	Zinc finger C2HC domain-containing protein 1A	-0.137816	0.484289
Q96HC4	PDLIM5	PDZ and LIM domain protein 5	-0.63	1.69388
Q96HE7	ERO1L	ERO1-like protein alpha	0.338342	2.75189
Q96HU8	DIRAS2	GTP-binding protein Di-Ras2	1.28342	1.62
Q96I15	SCLY	Selenocysteine lyase	-0.0113954	0.0422678
Q96IU4	ABHD14B	Alpha/beta hydrolase domain-containing protein 14B	-0.180751	0.667886
Q96JE9	MAP6	Microtubule-associated protein 6	-0.334052	1.3823
Q96K17	BTF3L4	Transcription factor BTF3 homolog 4	-0.237972	2.12673
Q96KP4	CNDP2	Cytosolic non-specific dipeptidase	0.395161	0.736797
Q96MM6	HSPA12B	Heat shock 70 kDa protein 12B	0.883181	1.01222
Q96MZ0	GDAP1L1	Ganglioside-induced differentiation-associated protein 1-like 1	1.23477	1.31604
Q96PE5	OPALIN	Opalin	-0.0405833	0.0623466
Q96PE7	MCEE	Methylmalonyl-CoA epimerase, mitochondrial	-0.236202	1.33487
Q96PV0	SYNGAP1	Ras/Rap GTPase-activating protein SynGAP	-0.441525	1.54658
Q96QK1	VPS35	Vacuolar protein sorting-associated protein 35	1.0575	1.94294
Q96RU3	FNBP1	Formin-binding protein 1	0.00913911	0.0301935
Q96T17	MAP7D2	MAP7 domain-containing protein 2	-0.18774	0.797213
Q96T58	SPEN	Msx2-interacting protein	0.102091	0.342332
Q99426	TBCB	Tubulin-folding cofactor B	1.6086	1.53156
Q99436	PSMB7	Proteasome subunit beta type-7	-0.31425	2.52572
Q99447	PCYT2	Ethanolamine-phosphate cytidylyltransferase	0.897185	3.1864
Q99497	PARK7	Protein deglycase DJ-1	-0.405211	3.11826
Q99536	VAT1	Synaptic vesicle membrane protein VAT-1 homolog	-0.271514	0.767381
Q99574	SERPINI1	Neuroserpin	-0.209771	0.781612
Q99584	S100A13	Protein S100-A13	-0.322456	0.588674
Q99613;B5ME19	EIF3C;EIF3CL	Eukaryotic translation initiation factor 3 subunit C;Eukaryotic translation initiation factor 3 subunit C-like protein	-0.168335	0.82021
Q99614	TTC1	Tetratricopeptide repeat protein 1	-0.173754	0.747514
Q99623	PHB2	Prohibitin-2	0.380183	0.795993
Q99627	COPS8	COP9 signalosome complex subunit 8	0.606778	2.94354
Q99685	MGLL	Monoglyceride lipase	0.0203913	0.0269267
Q99714	HSD17B10	3-hydroxyacyl-CoA dehydrogenase type-2	1.22203	1.95717
Q99719	SEPT5	Septin-5	-0.092251	0.172693
Q99729	HNRNPAB	Heterogeneous nuclear ribonucleoprotein A/B	1.03154	1.70392
Q99733	NAP1L4	Nucleosome assembly protein 1-like 4	0.339541	3.0653
Q99747	NAPG	Gamma-soluble NSF attachment protein	-0.199558	0.838628
Q99757	TXN2	Thioredoxin, mitochondrial	0.00255704	0.00613456
Q99798	ACO2	Aconitate hydratase, mitochondrial	-0.222966	0.770719
Q99832	CCT7	T-complex protein 1 subunit eta	0.292921	1.65542
Q99878;Q96KK5;Q93077;Q7L7L0;P20671;P0C0S8;P04908;Q9BTM1;Q6FI13;Q16777	HIST1H2AJ;HIST1H2AH;HIST1H2AC;HIST3H2A;HIST1H2AD;HIST1H2AG;HIST1H2AB;H2AFJ;HIST2H2AA3;HIST2H2AC	Histone H2A type 1-J;Histone H2A type 1-H;Histone H2A type 1-C;Histone H2A type 3;Histone H2A type 1-D;Histone H2A type 1;Histone H2A type 1-B/E;Histone H2A.J;Histone H2A type 2-A;Histone H2A type 2-C	-0.0107805	0.00820089
Q99879;Q99877;Q93079;Q5QNW6;P62807;P58876;P57053;O60814	HIST1H2BM;HIST1H2BN;HIST1H2BH;HIST2H2BF;HIST1H2BC;HIST1H2BD;H2BFS;HIST1H2BK	Histone H2B type 1-M;Histone H2B type 1-N;Histone H2B type 1-H;Histone H2B type 2-F;Histone H2B type 1-C/E/F/G/I;Histone H2B type 1-D;Histone H2B type F-S;Histone H2B type 1-K	-0.446956	0.795396
Q99961	SH3GL1	Endophilin-A2	-0.141209	0.701314
Q99962	SH3GL2	Endophilin-A1	-0.235385	0.609968
Q99963	SH3GL3	Endophilin-A3	-0.137797	0.300075
Q9BPU6	DPYSL5	Dihydropyrimidinase-related protein 5	-0.249316	0.554947
Q9BPW8	NIPSNAP1	Protein NipSnap homolog 1	0.115698	0.133681
Q9BPX5	ARPC5L	Actin-related protein 2/3 complex subunit 5-like protein	-0.0346143	0.112722
Q9BPY8	HOPX	Homeodomain-only protein	-0.282273	1.19774
Q9BQ69	MACROD1	O-acetyl-ADP-ribose deacetylase MACROD1	-0.113054	0.282302
Q9BQI5	SGIP1	SH3-containing GRB2-like protein 3-interacting protein 1	-0.149243	0.414648
Q9BR01	SULT4A1	Sulfotransferase 4A1	-0.0499688	0.21338
Q9BR76	CORO1B	Coronin-1B	0.538854	1.67873
Q9BRA2	TXNDC17	Thioredoxin domain-containing protein 17	-0.0367981	0.151622
Q9BRF8	CPPED1	Serine/threonine-protein phosphatase CPPED1	-0.321506	0.409188
Q9BRG1	VPS25	Vacuolar protein-sorting-associated protein 25	0.392769	2.00254
Q9BRX8	FAM213A	Redox-regulatory protein FAM213A	0.245291	0.454255
Q9BS26	ERP44	Endoplasmic reticulum resident protein 44	0.850274	3.57957
Q9BSH5	HDHD3	Haloacid dehalogenase-like hydrolase domain-containing protein 3	-0.014013	0.0598215
Q9BT78	COPS4	COP9 signalosome complex subunit 4	0.437746	2.29432
Q9BTZ2	DHRS4	Dehydrogenase/reductase SDR family member 4	0.687404	0.761362
Q9BUT1	BDH2	3-hydroxybutyrate dehydrogenase type 2	-0.00510237	0.00996911
Q9BV79	MECR	Trans-2-enoyl-CoA reductase, mitochondrial	-0.0202656	0.192023
Q9BVA1	TUBB2B	Tubulin beta-2B chain	0.79971	1.90128
Q9BVM4	GGACT	Gamma-glutamylaminecyclotransferase	0.628078	1.94556
Q9BW30	TPPP3	Tubulin polymerization-promoting protein family member 3	0.0976164	0.0812535
Q9BWD1	ACAT2	Acetyl-CoA acetyltransferase, cytosolic	0.574282	3.23558
Q9BWM7	SFXN3	Sideroflexin-3	0.0101584	0.0119048
Q9BWQ8	FAIM2	Protein lifeguard 2	-0.364203	0.610975
Q9BWS9	CHID1	Chitinase domain-containing protein 1	0.274058	0.738668
Q9BX66	SORBS1	Sorbin and SH3 domain-containing protein 1	0.0180101	0.0828686
Q9BX68	HINT2	Histidine triad nucleotide-binding protein 2, mitochondrial	0.345303	1.97194
Q9BXK5	BCL2L13	Bcl-2-like protein 13	-0.0267379	0.043551
Q9BXM9	FSD1L	FSD1-like protein	0.592904	1.47411
Q9BXN6	SPANXD	Sperm protein associated with the nucleus on the X chromosome D	1.19717	2.4578
Q9BXS5	AP1M1	AP-1 complex subunit mu-1	0.505147	1.83563
Q9BXW6	OSBPL1A	Oxysterol-binding protein-related protein 1	0.338082	1.34255
Q9BY11	PACSIN1	Protein kinase C and casein kinase substrate in neurons protein 1	-0.494766	1.51458
Q9BY32	ITPA	Inosine triphosphate pyrophosphatase	0.020491	0.110644
Q9BY67	CADM1	Cell adhesion molecule 1	-0.0762561	0.128801
Q9BYW2	SETD2	Histone-lysine N-methyltransferase SETD2	-0.352784	2.40662
Q9BZH6	WDR11	WD repeat-containing protein 11	-0.347085	0.574284
Q9C040	TRIM2	Tripartite motif-containing protein 2	0.578312	1.48339
Q9C0C9	UBE2O	E2/E3 hybrid ubiquitin-protein ligase UBE2O	0.161234	1.05115
Q9C0E8	LNP	Protein lunapark	1.00232	2.33295
Q9GZP4	PITHD1	PITH domain-containing protein 1	0.222184	0.69759
Q9GZQ8;A6NCE7	MAP1LC3B;MAP1LC3B2	Microtubule-associated proteins 1A/1B light chain 3B;Microtubule-associated proteins 1A/1B light chain 3 beta 2	-0.264318	1.30575
Q9GZT8	NIF3L1	NIF3-like protein 1	-0.148269	0.614651
Q9GZV7	HAPLN2	Hyaluronan and proteoglycan link protein 2	-1.27201	2.04043
Q9H008	LHPP	Phospholysine phosphohistidine inorganic pyrophosphate phosphatase	-0.360525	1.62076
Q9H078	CLPB	Caseinolytic peptidase B protein homolog	0.376157	1.83727
Q9H0E2	TOLLIP	Toll-interacting protein	-0.0820908	0.171962
Q9H0Q0	FAM49A	Protein FAM49A	1.28303	1.82624
Q9H0Q3	FXYD6	FXYD domain-containing ion transport regulator 6	0.0209147	0.0225913
Q9H0R4	HDHD2	Haloacid dehalogenase-like hydrolase domain-containing protein 2	-0.0225844	0.083485
Q9H0U4;Q92928	RAB1B;RAB1C	Ras-related protein Rab-1B;Putative Ras-related protein Rab-1C	-0.148955	1.07669
Q9H0W8	SMG9	Protein SMG9	0.0823807	0.224781
Q9H0W9	C11orf54	Ester hydrolase C11orf54	-0.322342	0.68597
Q9H115	NAPB	Beta-soluble NSF attachment protein	0.190129	0.441982
Q9H1E3	NUCKS1	Nuclear ubiquitous casein and cyclin-dependent kinase substrate 1	-0.182123	0.472508
Q9H1E5	TMX4	Thioredoxin-related transmembrane protein 4	0.620295	0.747132
Q9H1K1	ISCU	Iron-sulfur cluster assembly enzyme ISCU, mitochondrial	-0.0767325	0.108932
Q9H1V8	SLC6A17	Sodium-dependent neutral amino acid transporter SLC6A17	0.03953	0.0823036
Q9H299	SH3BGRL3	SH3 domain-binding glutamic acid-rich-like protein 3	-0.286294	1.25353
Q9H2U2	PPA2	Inorganic pyrophosphatase 2, mitochondrial	-0.3522	2.29006
Q9H2X9	SLC12A5	Solute carrier family 12 member 5	0.558928	0.674509
Q9H3H3	C11orf68	UPF0696 protein C11orf68	-0.356168	2.46462
Q9H3K6	BOLA2	BolA-like protein 2	0.268123	0.695325
Q9H3Z4	DNAJC5	DnaJ homolog subfamily C member 5	0.175877	0.215086
Q9H444;P59074	CHMP4B;CHMP4BP1	Charged multivesicular body protein 4b;Putative charged multivesicular body protein 4B-like protein CHMP4BP1	-0.265849	1.35721
Q9H479	FN3K	Fructosamine-3-kinase	-0.023012	0.0646477
Q9H492	MAP1LC3A	Microtubule-associated proteins 1A/1B light chain 3A	-0.0454662	0.13303
Q9H4A4	RNPEP	Aminopeptidase B	0.0366305	0.0797103
Q9H4G0	EPB41L1	Band 4.1-like protein 1	0.877484	1.28723
Q9H4G4	GLIPR2	Golgi-associated plant pathogenesis-related protein 1	0.141756	0.227025
Q9H6R3	ACSS3	Acyl-CoA synthetase short-chain family member 3, mitochondrial	-0.149351	0.200048
Q9H7Z7	PTGES2	Prostaglandin E synthase 2;Prostaglandin E synthase 2 truncated form	-0.170182	0.322752
Q9H8H3	METTL7A	Methyltransferase-like protein 7A	0.42129	0.752147
Q9H8S9;Q7L9L4	MOB1A;MOB1B	MOB kinase activator 1A;MOB kinase activator 1B	-0.099663	0.833047
Q9H8Y1	VRTN	Vertnin	-0.14563	0.488712
Q9H936	SLC25A22	Mitochondrial glutamate carrier 1	0.279949	0.210912
Q9H993	ARMT1	Protein-glutamate O-methyltransferase	0.271643	1.16575
Q9H9S4	CAB39L	Calcium-binding protein 39-like	-0.198655	1.22878
Q9HA64	FN3KRP	Ketosamine-3-kinase	-0.427137	2.15175
Q9HAV0	GNB4	Guanine nucleotide-binding protein subunit beta-4	0.0987983	0.195841
Q9HB71	CACYBP	Calcyclin-binding protein	-0.196479	1.08078
Q9HC38	GLOD4	Glyoxalase domain-containing protein 4	-0.3291	1.91956
Q9HC56	PCDH9	Protocadherin-9	-0.31585	1.48539
Q9HC73	CRLF2	Cytokine receptor-like factor 2	0.506003	3.29133
Q9HCC0	MCCC2	Methylcrotonoyl-CoA carboxylase beta chain, mitochondrial	-0.705031	2.68323
Q9HCH3	CPNE5	Copine-5	-0.343867	1.11347
Q9HCJ6	VAT1L	Synaptic vesicle membrane protein VAT-1 homolog-like	0.0071255	0.00836839
Q9HCM2	PLXNA4	Plexin-A4	-0.107408	0.590839
Q9HDC9	APMAP	Adipocyte plasma membrane-associated protein	0.103767	0.170017
Q9NP72	RAB18	Ras-related protein Rab-18	-0.0578996	0.493956
Q9NP79	VTA1	Vacuolar protein sorting-associated protein VTA1 homolog	-0.377893	0.763231
Q9NP81	SARS2	Serine--tRNA ligase, mitochondrial	0.285823	1.34905
Q9NP97	DYNLRB1	Dynein light chain roadblock-type 1	0.096697	0.115908
Q9NPJ3	ACOT13	Acyl-coenzyme A thioesterase 13;Acyl-coenzyme A thioesterase 13, N-terminally processed	-0.382152	0.996964
Q9NQ48	LZTFL1	Leucine zipper transcription factor-like protein 1	0.671841	2.20881
Q9NQ66	PLCB1	1-phosphatidylinositol 4,5-bisphosphate phosphodiesterase beta-1	-0.290314	1.52847
Q9NQC3	RTN4	Reticulon-4	0.769486	1.93803
Q9NQR4	NIT2	Omega-amidase NIT2	-0.300931	1.39203
Q9NQW6	ANLN	Actin-binding protein anillin	-0.229853	1.22259
Q9NQW7	XPNPEP1	Xaa-Pro aminopeptidase 1	-0.130852	0.692663
Q9NQX3	GPHN	Gephyrin;Molybdopterin adenylyltransferase;Molybdopterin molybdenumtransferase	-0.0975175	0.342359
Q9NR28	DIABLO	Diablo homolog, mitochondrial	-0.257618	0.852887
Q9NR45	NANS	Sialic acid synthase	0.951819	3.05696
Q9NR46	SH3GLB2	Endophilin-B2	0.373351	0.639954
Q9NRG7	SDR39U1	Epimerase family protein SDR39U1	0.61954	1.00443
Q9NRN7	AASDHPPT	L-aminoadipate-semialdehyde dehydrogenase-phosphopantetheinyl transferase	0.214756	1.79141
Q9NRV9	HEBP1	Heme-binding protein 1	-0.278791	0.960836
Q9NRW1	RAB6B	Ras-related protein Rab-6B	-0.202526	0.644927
Q9NRX4	PHPT1	14 kDa phosphohistidine phosphatase	2.19233	1.90066
Q9NS61	KCNIP2	Kv channel-interacting protein 2	0.145954	0.40977
Q9NS86	LANCL2	LanC-like protein 2	-0.292481	0.92038
Q9NSD9	FARSB	Phenylalanine--tRNA ligase beta subunit	1.35499	1.76311
Q9NTK5	OLA1	Obg-like ATPase 1	0.137543	1.03485
Q9NTX5	ECHDC1	Ethylmalonyl-CoA decarboxylase	0.348304	1.08023
Q9NUB1	ACSS1	Acetyl-coenzyme A synthetase 2-like, mitochondrial	0.793548	1.84226
Q9NUJ1	ABHD10	Mycophenolic acid acyl-glucuronide esterase, mitochondrial	-0.333816	1.29199
Q9NUQ9	FAM49B	Protein FAM49B	-0.111809	0.523819
Q9NUT2;O15439	ABCB8;ABCC4	ATP-binding cassette sub-family B member 8, mitochondrial;Multidrug resistance-associated protein 4	-0.281618	0.274443
Q9NVA2	SEPT11	Septin-11	-0.271098	0.907629
Q9NVS9	PNPO	Pyridoxine-5-phosphate oxidase	-0.235087	1.50647
Q9NVT9	ARMC1	Armadillo repeat-containing protein 1	0.161945	0.923158
Q9NWV4	C1orf123	UPF0587 protein C1orf123	0.352356	2.36204
Q9NY33	DPP3	Dipeptidyl peptidase 3	0.0674031	0.289894
Q9NYB9	ABI2	Abl interactor 2	0.0605736	1.12877
Q9NYI0	PSD3	PH and SEC7 domain-containing protein 3	0.352968	0.445901
Q9NYU1	UGGT2	UDP-glucose:glycoprotein glucosyltransferase 2	-0.0459135	0.0814351
Q9NYU2	UGGT1	UDP-glucose:glycoprotein glucosyltransferase 1	0.216943	1.04324
Q9NZ32	ACTR10	Actin-related protein 10	0.954893	2.39117
Q9NZ45	CISD1	CDGSH iron-sulfur domain-containing protein 1	-0.0850098	0.119507
Q9NZB2	FAM120A	Constitutive coactivator of PPAR-gamma-like protein 1	0.0576975	0.181378
Q9NZD2	GLTP	Glycolipid transfer protein	-0.442901	0.702443
Q9NZL9	MAT2B	Methionine adenosyltransferase 2 subunit beta	-0.256813	2.18139
Q9NZN3	EHD3	EH domain-containing protein 3	1.03727	1.32612
Q9NZR1	TMOD2	Tropomodulin-2	-0.156095	0.732873
Q9P016	THYN1	Thymocyte nuclear protein 1	-0.148797	1.17948
Q9P032	NDUFAF4	NADH dehydrogenase [ubiquinone] 1 alpha subcomplex assembly factor 4	-0.167323	0.332581
Q9P0K1	ADAM22	Disintegrin and metalloproteinase domain-containing protein 22	0.0386819	0.0858088
Q9P0L0	VAPA	Vesicle-associated membrane protein-associated protein A	0.0296191	0.178509
Q9P121	NTM	Neurotrimin	-0.283306	2.67703
Q9P1U1;Q9C0K3	ACTR3B;ACTR3C	Actin-related protein 3B;Actin-related protein 3C	-0.0541549	0.193025
Q9P265;Q14689	DIP2B;DIP2A	Disco-interacting protein 2 homolog B;Disco-interacting protein 2 homolog A	-0.10952	1.1342
Q9P2E9	RRBP1	Ribosome-binding protein 1	-0.0360625	0.0359451
Q9P2J5	LARS	Leucine--tRNA ligase, cytoplasmic	0.906973	1.72848
Q9P2K5	MYEF2	Myelin expression factor 2	-0.332578	2.35118
Q9P2R7	SUCLA2	Succinyl-CoA ligase [ADP-forming] subunit beta, mitochondrial	1.05215	1.21259
Q9P2U7	SLC17A7	Vesicular glutamate transporter 1	0.711421	0.535253
Q9UBB4	ATXN10	Ataxin-10	0.449956	1.44411
Q9UBB6	NCDN	Neurochondrin	0.44408	0.989386
Q9UBC2	EPS15L1	Epidermal growth factor receptor substrate 15-like 1	0.762151	0.987722
Q9UBI6	GNG12	Guanine nucleotide-binding protein G(I)/G(S)/G(O) subunit gamma-12	0.224433	0.625587
Q9UBQ0	VPS29	Vacuolar protein sorting-associated protein 29	1.22396	2.95962
Q9UBQ5	EIF3K	Eukaryotic translation initiation factor 3 subunit K	0.0476436	0.359914
Q9UBQ7	GRHPR	Glyoxylate reductase/hydroxypyruvate reductase	-0.207034	0.903137
Q9UBV8	PEF1	Peflin	-0.323178	0.599497
Q9UDT6	CLIP2	CAP-Gly domain-containing linker protein 2	0.0884585	0.529066
Q9UDY4	DNAJB4	DnaJ homolog subfamily B member 4	-0.375614	1.68213
Q9UEE9	CFDP1	Craniofacial development protein 1	1.01654	1.97979
Q9UEY8	ADD3	Gamma-adducin	-0.0286736	0.135394
Q9UFN0	NIPSNAP3A	Protein NipSnap homolog 3A	-0.115362	1.02003
Q9UGV2	NDRG3	Protein NDRG3	-0.230904	0.974584
Q9UH03	SEPT3	Neuronal-specific septin-3	-0.197101	0.499334
Q9UHC6	CNTNAP2	Contactin-associated protein-like 2	-0.218871	0.793163
Q9UHD1	CHORDC1	Cysteine and histidine-rich domain-containing protein 1	-0.067275	0.465744
Q9UHD8	SEPT9	Septin-9	0.0629495	0.166272
Q9UHD9	UBQLN2	Ubiquilin-2	0.0161185	0.0713489
Q9UHG2	PCSK1N	ProSAAS;KEP;Big SAAS;Little SAAS;Big PEN-LEN;PEN;Little LEN;Big LEN	-0.269118	0.395375
Q9UHG3	PCYOX1	Prenylcysteine oxidase 1	-0.0554926	0.0694203
Q9UHL4	DPP7	Dipeptidyl peptidase 2	0.0252564	0.0457381
Q9UHQ9	CYB5R1	NADH-cytochrome b5 reductase 1	0.0367921	0.106755
Q9UHV9	PFDN2	Prefoldin subunit 2	0.0123254	0.0366772
Q9UHW5	GPN3	GPN-loop GTPase 3	-0.217537	1.45206
Q9UHY1	NRBP1	Nuclear receptor-binding protein	1.66258	1.65776
Q9UHY7	ENOPH1	Enolase-phosphatase E1	0.248824	0.914045
Q9UI08	EVL	Ena/VASP-like protein	-0.164356	0.944678
Q9UI09	NDUFA12	NADH dehydrogenase [ubiquinone] 1 alpha subcomplex subunit 12	0.10098	0.236266
Q9UI12	ATP6V1H	V-type proton ATPase subunit H	0.164906	0.27924
Q9UI15	TAGLN3	Transgelin-3	-0.291563	1.16901
Q9UIC8	LCMT1	Leucine carboxyl methyltransferase 1	0.198033	1.18141
Q9UII2	ATPIF1	ATPase inhibitor, mitochondrial	-0.68702	1.63779
Q9UIJ7	AK3	GTP:AMP phosphotransferase AK3, mitochondrial	-0.209185	0.853447
Q9UIL1	SCOC	Short coiled-coil protein	0.901061	1.1154
Q9UIW2	PLXNA1	Plexin-A1	0.142526	0.304778
Q9UJ14	GGT7	Gamma-glutamyltransferase 7;Gamma-glutamyltransferase 7 heavy chain;Gamma-glutamyltransferase 7 light chain	0.199359	0.277551
Q9UJ70	NAGK	N-acetyl-D-glucosamine kinase	0.458436	1.6887
Q9UJC5	SH3BGRL2	SH3 domain-binding glutamic acid-rich-like protein 2	-0.285589	1.67875
Q9UJU6	DBNL	Drebrin-like protein	0.69595	1.39234
Q9UJW0	DCTN4	Dynactin subunit 4	0.923481	3.23898
Q9UJY1	HSPB8	Heat shock protein beta-8	0.11295	0.446055
Q9UJY5;Q9UJY4;Q9NZ52	GGA1;GGA2;GGA3	ADP-ribosylation factor-binding protein GGA1;ADP-ribosylation factor-binding protein GGA2;ADP-ribosylation factor-binding protein GGA3	0.116878	0.844419
Q9UK22	FBXO2	F-box only protein 2	1.17867	2.90134
Q9UK76	HN1	Hematological and neurological expressed 1 protein;Hematological and neurological expressed 1 protein, N-terminally processed	0.0674979	0.295894
Q9UKE5	TNIK	TRAF2 and NCK-interacting protein kinase	0.144212	0.306002
Q9UKG1	APPL1	DCC-interacting protein 13-alpha	0.510394	1.99128
Q9UKK9	NUDT5	ADP-sugar pyrophosphatase	-0.211858	0.61548
Q9UKM9	RALY	RNA-binding protein Raly	0.626337	1.38794
Q9UKU0	ACSL6	Long-chain-fatty-acid--CoA ligase 6	0.415493	0.582865
Q9UKU7	ACAD8	Isobutyryl-CoA dehydrogenase, mitochondrial	-0.333605	0.800492
Q9UKY7	CDV3	Protein CDV3 homolog	-0.258881	0.728448
Q9UL03	INTS6	Integrator complex subunit 6	-0.0997235	0.547307
Q9UL15	BAG5	BAG family molecular chaperone regulator 5	0.439696	1.49549
Q9UL25	RAB21	Ras-related protein Rab-21	-0.0413479	0.209599
Q9UL46	PSME2	Proteasome activator complex subunit 2	0.0622104	0.406662
Q9ULA0	DNPEP	Aspartyl aminopeptidase	0.287185	1.40735
Q9ULC4;A0A3B3IRV3	MCTS1	Malignant T-cell-amplified sequence 1	0.877734	1.44148
Q9ULD0	OGDHL	2-oxoglutarate dehydrogenase-like, mitochondrial	2.1359	1.20292
Q9ULP0	NDRG4	Protein NDRG4	-0.339477	0.993628
Q9ULR3	PPM1H	Protein phosphatase 1H	-0.114895	0.312074
Q9ULU8	CADPS	Calcium-dependent secretion activator 1	0.581972	1.77285
Q9ULV4	CORO1C	Coronin-1C	0.072403	1.01559
Q9UM19	HPCAL4	Hippocalcin-like protein 4	-0.0234961	0.0266016
Q9UM22	EPDR1	Mammalian ependymin-related protein 1	-0.195913	0.363775
Q9UM54	MYO6	Unconventional myosin-VI	-0.156091	0.532706
Q9UMF0	ICAM5	Intercellular adhesion molecule 5	-0.246879	0.460032
Q9UMS0	NFU1	NFU1 iron-sulfur cluster scaffold homolog, mitochondrial	0.336875	1.12745
Q9UMX0	UBQLN1	Ubiquilin-1	0.00854429	0.0400746
Q9UMX5	NENF	Neudesin	0.0510179	0.10077
Q9UMY4	SNX12	Sorting nexin-12	0.544816	2.77521
Q9UN36	NDRG2	Protein NDRG2	-0.322331	3.02198
Q9UNA1	ARHGAP26	Rho GTPase-activating protein 26	0.273253	0.91334
Q9UNE7	STUB1	E3 ubiquitin-protein ligase CHIP	0.402647	0.659861
Q9UNF0	PACSIN2	Protein kinase C and casein kinase substrate in neurons protein 2	-0.232856	2.40369
Q9UNH7	SNX6	Sorting nexin-6;Sorting nexin-6, N-terminally processed	0.629165	1.69947
Q9UNM6	PSMD13	26S proteasome non-ATPase regulatory subunit 13	0.310393	1.30207
Q9UNS2	COPS3	COP9 signalosome complex subunit 3	0.528019	2.79636
Q9UNZ2	NSFL1C	NSFL1 cofactor p47	0.214115	1.20079
Q9UPA5	BSN	Protein bassoon	-0.397667	1.51955
Q9UPN3	MACF1	Microtubule-actin cross-linking factor 1, isoforms 1/2/3/5	0.336572	2.10289
Q9UPR5	SLC8A2	Sodium/calcium exchanger 2	0.0862258	0.120218
Q9UPV7	KIAA1045	Protein KIAA1045	0.678159	0.611634
Q9UPY6	WASF3	Wiskott-Aldrich syndrome protein family member 3	-0.306125	0.781475
Q9UPY8	MAPRE3	Microtubule-associated protein RP/EB family member 3	0.0697162	0.288969
Q9UQ03	CORO2B	Coronin-2B	1.38984	2.6491
Q9UQ16	DNM3	Dynamin-3	1.34585	1.28454
Q9UQ80	PA2G4	Proliferation-associated protein 2G4	-0.0189159	0.224472
Q9UQB3	CTNND2	Catenin delta-2	-0.0504715	0.184435
Q9UQB8	BAIAP2	Brain-specific angiogenesis inhibitor 1-associated protein 2	0.187488	0.336308
Q9UQC2	GAB2	GRB2-associated-binding protein 2	-0.541888	1.70445
Q9UQM7	CAMK2A	Calcium/calmodulin-dependent protein kinase type II subunit alpha	0.314769	0.327383
Q9Y224	C14orf166	UPF0568 protein C14orf166	0.717633	1.90035
Q9Y237	PIN4	Peptidyl-prolyl cis-trans isomerase NIMA-interacting 4	-0.112464	0.198154
Q9Y265	RUVBL1	RuvB-like 1	0.173239	0.502572
Q9Y266	NUDC	Nuclear migration protein nudC	0.0613826	0.896897
Q9Y277	VDAC3	Voltage-dependent anion-selective channel protein 3	-0.140821	0.273617
Q9Y281	CFL2	Cofilin-2	0.164865	0.245007
Q9Y285	FARSA	Phenylalanine--tRNA ligase alpha subunit	1.32094	2.20008
Q9Y2A7	NCKAP1	Nck-associated protein 1	-0.128271	0.374225
Q9Y2I1	NISCH	Nischarin	1.22013	2.76286
Q9Y2J0	RPH3A	Rabphilin-3A	0.00063062	0.000892208
Q9Y2J2	EPB41L3	Band 4.1-like protein 3;Band 4.1-like protein 3, N-terminally processed	0.613555	2.45418
Q9Y2J8	PADI2	Protein-arginine deiminase type-2	0.150668	0.19147
Q9Y2Q0	ATP8A1	Phospholipid-transporting ATPase IA	0.715055	0.76258
Q9Y2S2	CRYL1	Lambda-crystallin homolog	0.126685	0.328654
Q9Y2T3	GDA	Guanine deaminase	-0.280456	0.742197
Q9Y2V2	CARHSP1	Calcium-regulated heat stable protein 1	-0.135509	0.355335
Q9Y2X7;Q14161	GIT1;GIT2	ARF GTPase-activating protein GIT1;ARF GTPase-activating protein GIT2	-0.147599	0.512441
Q9Y2Z0	SUGT1	Suppressor of G2 allele of SKP1 homolog	0.348551	2.24403
Q9Y305	ACOT9	Acyl-coenzyme A thioesterase 9, mitochondrial	0.0503103	0.093461
Q9Y333	LSM2	U6 snRNA-associated Sm-like protein LSm2	0.213045	1.61599
Q9Y371	SH3GLB1	Endophilin-B1	0.427171	2.11524
Q9Y376	CAB39	Calcium-binding protein 39	-0.205565	1.53046
Q9Y394	DHRS7	Dehydrogenase/reductase SDR family member 7	0.578127	1.03783
Q9Y3A5	SBDS	Ribosome maturation protein SBDS	-0.159774	0.407299
Q9Y3C8	UFC1	Ubiquitin-fold modifier-conjugating enzyme 1	0.212253	1.82951
Q9Y3D6	FIS1	Mitochondrial fission 1 protein	-0.443357	1.98088
Q9Y3E1	HDGFRP3	Hepatoma-derived growth factor-related protein 3	-0.251218	1.08725
Q9Y3E7	CHMP3	Charged multivesicular body protein 3	0.591323	1.55632
Q9Y3F4	STRAP	Serine-threonine kinase receptor-associated protein	0.337759	1.77913
Q9Y3I0	RTCB	tRNA-splicing ligase RtcB homolog	0.594561	1.87284
Q9Y3Q4	HCN4	Potassium/sodium hyperpolarization-activated cyclic nucleotide-gated channel 4	0.305711	0.474355
Q9Y490	TLN1	Talin-1	0.290356	0.954997
Q9Y4C0;Q9HDB5	NRXN3	Neurexin-3;Neurexin-3-beta;Neurexin-3-beta, soluble form;Neurexin-3-beta, C-terminal fragment	0.152055	0.327657
Q9Y4G6	TLN2	Talin-2	0.446466	2.29153
Q9Y4I1	MYO5A	Unconventional myosin-Va	0.838376	1.41906
Q9Y4L1	HYOU1	Hypoxia up-regulated protein 1	0.945249	1.55893
Q9Y4Z0	LSM4	U6 snRNA-associated Sm-like protein LSm4	-0.0625541	0.311465
Q9Y570	PPME1	Protein phosphatase methylesterase 1	2.07623	2.34309
Q9Y5J7	TIMM9	Mitochondrial import inner membrane translocase subunit Tim9	-0.59103	1.26112
Q9Y5K8	ATP6V1D	V-type proton ATPase subunit D	0.0860477	0.290411
Q9Y5X3	SNX5	Sorting nexin-5	0.224084	0.638497
Q9Y5Z4	HEBP2	Heme-binding protein 2	-0.285518	1.48224
Q9Y617	PSAT1	Phosphoserine aminotransferase	0.0168554	0.0364181
Q9Y639	NPTN	Neuroplastin	-0.0631431	0.103175
Q9Y696	CLIC4	Chloride intracellular channel protein 4	1.03501	0.806317
Q9Y697	NFS1	Cysteine desulfurase, mitochondrial	0.755758	1.26732
Q9Y6C9	MTCH2	Mitochondrial carrier homolog 2	0.132852	0.411849
Q9Y6G9	DYNC1LI1	Cytoplasmic dynein 1 light intermediate chain 1	0.521667	1.96422
Q9Y6I3	EPN1	Epsin-1	0.208759	0.563429
Q9Y6M4	CSNK1G3	Casein kinase I isoform gamma-3	0.102568	0.867957
Q9Y6M9	NDUFB9	NADH dehydrogenase [ubiquinone] 1 beta subcomplex subunit 9	0.515506	0.672205
Q9Y6R0	NUMBL	Numb-like protein	-0.184023	0.440212
Q9Y6R1	SLC4A4	Electrogenic sodium bicarbonate cotransporter 1	0.170507	0.381974
Q9Y6V0	PCLO	Protein piccolo	-0.53411	2.86086

## Sheet: Supp. Fig. 4F MNDSOD Total
Majority protein IDs	Gene names	Protein names	Log2 Abundance ratio	—Log10 (p-value)
A0A024R1R8;Q9Y2S6	hCG_2014768;TMA7	Translation machinery-associated protein 7	-0.550723	0.923342
A0AVI2	FER1L5	Fer-1-like protein 5	0.00188922	0.00812257
A0FGR8	ESYT2	Extended synaptotagmin-2	0.284201	0.355232
A0MZ66	KIAA1598	Shootin-1	0.768753	0.873621
A1Z1Q3	MACROD2	O-acetyl-ADP-ribose deacetylase MACROD2	-0.238939	1.22217
A6NDG6	PGP	Phosphoglycolate phosphatase	-0.176237	0.591805
A6NKB5	PCNXL2	Pecanex-like protein 2	-0.0695533	0.157582
A6NKN8	PCP4L1	Purkinje cell protein 4-like protein 1	-0.104609	0.348454
E9PAV3;Q13765	NACA	Nascent polypeptide-associated complex subunit alpha, muscle-specific form;Nascent polypeptide-associated complex subunit alpha	0.0372118	0.0457107
O00154	ACOT7	Cytosolic acyl coenzyme A thioester hydrolase	0.235684	0.404645
O00217	NDUFS8	NADH dehydrogenase [ubiquinone] iron-sulfur protein 8, mitochondrial	0.0411362	0.0683894
O00231	PSMD11	26S proteasome non-ATPase regulatory subunit 11	0.468421	0.591449
O00244	ATOX1	Copper transport protein ATOX1	0.127213	0.189876
O00264	PGRMC1	Membrane-associated progesterone receptor component 1	-0.149922	0.746738
O00299	CLIC1	Chloride intracellular channel protein 1	0.0954428	0.318567
O00303	EIF3F	Eukaryotic translation initiation factor 3 subunit F	0.415905	1.1067
O00305;Q02641;Q08289	CACNB4;CACNB1;CACNB2	Voltage-dependent L-type calcium channel subunit beta-4;Voltage-dependent L-type calcium channel subunit beta-1;Voltage-dependent L-type calcium channel subunit beta-2	-0.160277	0.489336
O00330	PDHX	Pyruvate dehydrogenase protein X component, mitochondrial	0.523472	0.816612
O00399	DCTN6	Dynactin subunit 6	0.30727	0.692885
O00401	WASL	Neural Wiskott-Aldrich syndrome protein	-0.0550667	0.351361
O00408	PDE2A	cGMP-dependent 3,5-cyclic phosphodiesterase	0.832885	0.371259
O00410	IPO5	Importin-5	0.390479	0.949521
O00429	DNM1L	Dynamin-1-like protein	0.912498	1.18999
O00483	NDUFA4	Cytochrome c oxidase subunit NDUFA4	0.364148	0.311811
O00499	BIN1	Myc box-dependent-interacting protein 1	-0.353318	0.41418
O00533	CHL1	Neural cell adhesion molecule L1-like protein;Processed neural cell adhesion molecule L1-like protein	-0.321163	0.472689
O00764	PDXK	Pyridoxal kinase	1.47134	0.675148
O14495	PPAP2B	Lipid phosphate phosphohydrolase 3	-0.0153907	0.112608
O14531	DPYSL4	Dihydropyrimidinase-related protein 4	-0.0434473	0.24941
O14561	NDUFAB1	Acyl carrier protein, mitochondrial	0.481306	0.6115
O14576	DYNC1I1	Cytoplasmic dynein 1 intermediate chain 1	-0.140704	0.146036
O14579	COPE	Coatomer subunit epsilon	1.21885	0.729481
O14594	NCAN	Neurocan core protein	-0.332722	0.644767
O14617	AP3D1	AP-3 complex subunit delta-1	1.68597	0.653697
O14639	ABLIM1	Actin-binding LIM protein 1	-0.610331	1.10401
O14737	PDCD5	Programmed cell death protein 5	-0.134571	0.293183
O14745	SLC9A3R1	Na(+)/H(+) exchange regulatory cofactor NHE-RF1	-0.315896	0.685345
O14773	TPP1	Tripeptidyl-peptidase 1	-0.389443	0.509361
O14775	GNB5	Guanine nucleotide-binding protein subunit beta-5	-0.0903071	0.477977
O14807	MRAS	Ras-related protein M-Ras	-0.253622	0.859114
O14810	CPLX1	Complexin-1	0.0919829	0.28502
O14818;Q8TAA3	PSMA7;PSMA8	Proteasome subunit alpha type-7;Proteasome subunit alpha type-7-like	-0.376205	0.679546
O14880	MGST3	Microsomal glutathione S-transferase 3	0.124757	0.0831807
O14936	CASK	Peripheral plasma membrane protein CASK	0.29899	0.570694
O14949	UQCRQ	Cytochrome b-c1 complex subunit 8	-0.0189331	0.023158
O14964	HGS	Hepatocyte growth factor-regulated tyrosine kinase substrate	0.694092	1.49378
O14974	PPP1R12A	Protein phosphatase 1 regulatory subunit 12A	0.609677	0.864227
O14979	HNRNPDL	Heterogeneous nuclear ribonucleoprotein D-like	1.19934	1.60012
O14980	XPO1	Exportin-1	1.13147	0.4938
O14994	SYN3	Synapsin-3	0.0641162	0.100824
O15020	SPTBN2	Spectrin beta chain, non-erythrocytic 2	0.813843	0.637089
O15067	PFAS	Phosphoribosylformylglycinamidine synthase	-0.337547	1.1117
O15075	DCLK1	Serine/threonine-protein kinase DCLK1	0.82861	0.321798
O15126	SCAMP1	Secretory carrier-associated membrane protein 1	0.325522	0.352671
O15144	ARPC2	Actin-related protein 2/3 complex subunit 2	0.098927	0.752
O15145	ARPC3	Actin-related protein 2/3 complex subunit 3	-0.0167779	0.0471898
O15212	PFDN6	Prefoldin subunit 6	-0.195326	0.351993
O15394	NCAM2	Neural cell adhesion molecule 2	-0.306043	0.629284
O15400	STX7	Syntaxin-7	-0.0129571	0.028969
O15511	ARPC5	Actin-related protein 2/3 complex subunit 5	-0.240157	0.937319
O15540	FABP7	Fatty acid-binding protein, brain	-0.146687	0.501855
O43175	PHGDH	D-3-phosphoglycerate dehydrogenase	1.17701	1.03166
O43181	NDUFS4	NADH dehydrogenase [ubiquinone] iron-sulfur protein 4, mitochondrial	-0.038337	0.0605753
O43236	SEPT4	Septin-4	0.0357045	0.263745
O43237	DYNC1LI2	Cytoplasmic dynein 1 light intermediate chain 2	0.81197	0.456066
O43242	PSMD3	26S proteasome non-ATPase regulatory subunit 3	0.185277	0.115424
O43272	PRODH	Proline dehydrogenase 1, mitochondrial	-0.160569	0.230342
O43301	HSPA12A	Heat shock 70 kDa protein 12A	0.884498	0.389241
O43390	HNRNPR	Heterogeneous nuclear ribonucleoprotein R	0.84571	1.8255
O43396	TXNL1	Thioredoxin-like protein 1	-0.262903	0.461877
O43399	TPD52L2	Tumor protein D54	-0.598727	0.771021
O43414	ERI3	ERI1 exoribonuclease 3	-0.215833	0.794657
O43426	SYNJ1	Synaptojanin-1	0.15723	0.503961
O43432	EIF4G3	Eukaryotic translation initiation factor 4 gamma 3	0.708862	1.20635
O43488	AKR7A2	Aflatoxin B1 aldehyde reductase member 2	-0.359687	0.8531
O43491	EPB41L2	Band 4.1-like protein 2	0.530225	0.391956
O43581	SYT7	Synaptotagmin-7	-0.122425	0.445791
O43598	DNPH1	2-deoxynucleoside 5-phosphate N-hydrolase 1	-0.314751	0.380537
O43615	TIMM44	Mitochondrial import inner membrane translocase subunit TIM44	0.941194	1.53113
O43633	CHMP2A	Charged multivesicular body protein 2a	-0.339191	0.720433
O43663	PRC1	Protein regulator of cytokinesis 1	-0.394841	0.489728
O43678	NDUFA2	NADH dehydrogenase [ubiquinone] 1 alpha subcomplex subunit 2	0.0265761	0.0622399
O43681	ASNA1	ATPase ASNA1	0.334476	1.7684
O43707	ACTN4	Alpha-actinin-4	0.0257001	0.603879
O43761	SYNGR3	Synaptogyrin-3	0.291083	1.24888
O43765	SGTA	Small glutamine-rich tetratricopeptide repeat-containing protein alpha	0.167298	0.580883
O43768	ENSA	Alpha-endosulfine	0.148913	0.499591
O43776	NARS	Asparagine--tRNA ligase, cytoplasmic	-0.0220423	0.0854626
O43809	NUDT21	Cleavage and polyadenylation specificity factor subunit 5	-0.220044	0.610728
O43813	LANCL1	LanC-like protein 1	-0.291726	1.01331
O43837	IDH3B	Isocitrate dehydrogenase [NAD] subunit beta, mitochondrial	0.847875	2.72674
O43852	CALU	Calumenin	1.9117	0.596751
O43865	AHCYL1	Putative adenosylhomocysteinase 2	-0.176609	0.555612
O60256	PRPSAP2	Phosphoribosyl pyrophosphate synthase-associated protein 2	-0.297565	0.847142
O60262	GNG7	Guanine nucleotide-binding protein G(I)/G(S)/G(O) subunit gamma-7	-0.485732	1.82897
O60268	KIAA0513	Uncharacterized protein KIAA0513	1.22144	1.35872
O60282	KIF5C	Kinesin heavy chain isoform 5C	0.639316	1.16078
O60313	OPA1	Dynamin-like 120 kDa protein, mitochondrial;Dynamin-like 120 kDa protein, form S1	0.416329	0.855782
O60493	SNX3	Sorting nexin-3	0.330151	0.497747
O60502	MGEA5	Protein O-GlcNAcase	-0.434661	2.19202
O60506	SYNCRIP	Heterogeneous nuclear ribonucleoprotein Q	0.398562	1.32058
O60641	SNAP91	Clathrin coat assembly protein AP180	-0.0388336	0.0700525
O60664	PLIN3	Perilipin-3	-0.173051	1.09955
O60763	USO1	General vesicular transport factor p115	0.141654	0.141018
O60784	TOM1	Target of Myb protein 1	0.102331	2.07566
O60861	GAS7	Growth arrest-specific protein 7	-0.198724	0.336833
O60869	EDF1	Endothelial differentiation-related factor 1	-0.182654	0.394804
O60888	CUTA	Protein CutA	-0.219607	2.92308
O60927	PPP1R11	Protein phosphatase 1 regulatory subunit 11	-0.684247	0.660279
O60936	NOL3	Nucleolar protein 3	-0.489733	1.92559
O60939	SCN2B	Sodium channel subunit beta-2	-0.0537769	0.0335038
O75061	DNAJC6	Putative tyrosine-protein phosphatase auxilin	0.877175	1.09284
O75077	ADAM23	Disintegrin and metalloproteinase domain-containing protein 23	0.314417	0.739423
O75083	WDR1	WD repeat-containing protein 1	1.61087	0.501431
O75116	ROCK2	Rho-associated protein kinase 2	0.60136	0.811929
O75122	CLASP2	CLIP-associating protein 2	0.274127	0.757455
O75175	CNOT3	CCR4-NOT transcription complex subunit 3	0.0590973	0.21892
O75223	GGCT	Gamma-glutamylcyclotransferase	-0.476217	1.45795
O75306	NDUFS2	NADH dehydrogenase [ubiquinone] iron-sulfur protein 2, mitochondrial	0.0265413	0.0680296
O75323	GBAS	Protein NipSnap homolog 2	0.392004	0.377887
O75340	PDCD6	Programmed cell death protein 6	-0.242027	0.365577
O75347	TBCA	Tubulin-specific chaperone A	-0.147537	0.19239
O75363	BCAS1	Breast carcinoma-amplified sequence 1	-0.891293	0.563826
O75367	H2AFY	Core histone macro-H2A.1	-0.111059	1.16255
O75368	SH3BGRL	SH3 domain-binding glutamic acid-rich-like protein	-0.379382	0.694889
O75369	FLNB	Filamin-B	0.749164	0.966026
O75380	NDUFS6	NADH dehydrogenase [ubiquinone] iron-sulfur protein 6, mitochondrial	-0.0805298	0.180575
O75390	CS	Citrate synthase, mitochondrial	-0.15778	0.399114
O75396	SEC22B	Vesicle-trafficking protein SEC22b	0.116615	0.767251
O75439	PMPCB	Mitochondrial-processing peptidase subunit beta	0.39324	0.841103
O75475	PSIP1	PC4 and SFRS1-interacting protein	0.24405	0.59762
O75489	NDUFS3	NADH dehydrogenase [ubiquinone] iron-sulfur protein 3, mitochondrial	0.425194	0.361464
O75508	CLDN11	Claudin-11	-0.295327	0.768031
O75521	ECI2	Enoyl-CoA delta isomerase 2, mitochondrial	-0.18604	0.411457
O75531	BANF1	Barrier-to-autointegration factor;Barrier-to-autointegration factor, N-terminally processed	-0.0231019	0.0465144
O75569	PRKRA	Interferon-inducible double-stranded RNA-dependent protein kinase activator A	1.42119	0.968207
O75592	MYCBP2	E3 ubiquitin-protein ligase MYCBP2	-0.753851	0.792561
O75663	TIPRL	TIP41-like protein	-0.0643874	0.193789
O75746	SLC25A12	Calcium-binding mitochondrial carrier protein Aralar1	-0.253825	0.472083
O75781	PALM	Paralemmin-1	-0.0420053	0.0821315
O75787	ATP6AP2	Renin receptor	0.488233	0.689754
O75822	EIF3J	Eukaryotic translation initiation factor 3 subunit J	-0.00405684	0.471862
O75832	PSMD10	26S proteasome non-ATPase regulatory subunit 10	0.312548	0.391445
O75874	IDH1	Isocitrate dehydrogenase [NADP] cytoplasmic	-0.341269	1.2573
O75884	RBBP9	Putative hydrolase RBBP9	-0.159849	2.52648
O75891	ALDH1L1	Cytosolic 10-formyltetrahydrofolate dehydrogenase	0.0096451	0.0428049
O75914	PAK3	Serine/threonine-protein kinase PAK 3	0.144554	0.967025
O75915	ARL6IP5	PRA1 family protein 3	0.983819	0.434796
O75935	DCTN3	Dynactin subunit 3	0.131209	0.179802
O75947	ATP5H	ATP synthase subunit d, mitochondrial	0.31617	0.297675
O75955	FLOT1	Flotillin-1	0.0181304	0.0191856
O75964	ATP5L	ATP synthase subunit g, mitochondrial	0.588807	0.979645
O76054	SEC14L2	SEC14-like protein 2	0.667605	1.16596
O76070	SNCG	Gamma-synuclein	-0.165934	0.183687
O94760	DDAH1	N(G),N(G)-dimethylarginine dimethylaminohydrolase 1	-0.437551	0.650266
O94772	LY6H	Lymphocyte antigen 6H	-0.208924	1.2816
O94811	TPPP	Tubulin polymerization-promoting protein	0.170109	0.29354
O94819	KBTBD11	Kelch repeat and BTB domain-containing protein 11	-0.0335347	0.0935536
O94826	TOMM70A	Mitochondrial import receptor subunit TOM70	0.157941	0.704171
O94856	NFASC	Neurofascin	-0.349896	0.368695
O94903	PROSC	Proline synthase co-transcribed bacterial homolog protein	1.03742	0.735591
O94919	ENDOD1	Endonuclease domain-containing 1 protein	0.339131	1.33125
O94925	GLS	Glutaminase kidney isoform, mitochondrial	2.5783	0.327935
O94967	WDR47	WD repeat-containing protein 47	0.136889	0.0658694
O94973	AP2A2	AP-2 complex subunit alpha-2	-0.122835	0.522325
O94985	CLSTN1	Calsyntenin-1;Soluble Alc-alpha;CTF1-alpha	-0.144767	0.361134
O95154	AKR7A3	Aflatoxin B1 aldehyde reductase member 3	0.0444205	0.635054
O95182	NDUFA7	NADH dehydrogenase [ubiquinone] 1 alpha subcomplex subunit 7	-0.116816	0.658157
O95197	RTN3	Reticulon-3	0.666007	0.691483
O95202	LETM1	LETM1 and EF-hand domain-containing protein 1, mitochondrial	-0.359561	0.561585
O95292	VAPB	Vesicle-associated membrane protein-associated protein B/C	0.441036	0.578258
O95294	RASAL1	RasGAP-activating-like protein 1	-0.128078	0.211757
O95299	NDUFA10	NADH dehydrogenase [ubiquinone] 1 alpha subcomplex subunit 10, mitochondrial	0.198656	0.370014
O95319	CELF2	CUGBP Elav-like family member 2	-0.64395	0.771711
O95336	PGLS	6-phosphogluconolactonase	-0.194167	0.32814
O95394	PGM3	Phosphoacetylglucosamine mutase	-0.291377	0.642746
O95433	AHSA1	Activator of 90 kDa heat shock protein ATPase homolog 1	0.990459	1.38074
O95571	ETHE1	Persulfide dioxygenase ETHE1, mitochondrial	-0.363515	0.351303
O95613	PCNT	Pericentrin	0.0160302	0.590194
O95670	ATP6V1G2	V-type proton ATPase subunit G 2	0.110428	0.364024
O95674	CDS2	Phosphatidate cytidylyltransferase 2	0.318471	0.305447
O95716	RAB3D	Ras-related protein Rab-3D	-0.0989726	0.267538
O95741	CPNE6	Copine-6	0.129844	0.561899
O95757	HSPA4L	Heat shock 70 kDa protein 4L	0.343202	2.85262
O95777	LSM8	U6 snRNA-associated Sm-like protein LSm8	-0.245651	2.27863
O95782	AP2A1	AP-2 complex subunit alpha-1	0.142305	0.579069
O95825	CRYZL1	Quinone oxidoreductase-like protein 1	-0.442175	0.619957
O95831	AIFM1	Apoptosis-inducing factor 1, mitochondrial	0.0130146	0.0891799
O95861	BPNT1	3(2),5-bisphosphate nucleotidase 1	-0.367193	0.567914
O95865	DDAH2	N(G),N(G)-dimethylarginine dimethylaminohydrolase 2	-0.176807	0.605973
O95881	TXNDC12	Thioredoxin domain-containing protein 12	-0.0654827	0.193692
O95970	LGI1	Leucine-rich glioma-inactivated protein 1	-0.132935	1.35729
O95989	NUDT3	Diphosphoinositol polyphosphate phosphohydrolase 1	-0.237495	0.30168
P00338	LDHA	L-lactate dehydrogenase A chain	-0.282311	0.569959
P00352	ALDH1A1	Retinal dehydrogenase 1	-0.167962	0.444892
P00367;P49448	GLUD1;GLUD2	Glutamate dehydrogenase 1, mitochondrial;Glutamate dehydrogenase 2, mitochondrial	-0.0297767	0.0366224
P00387	CYB5R3	NADH-cytochrome b5 reductase 3;NADH-cytochrome b5 reductase 3 membrane-bound form;NADH-cytochrome b5 reductase 3 soluble form	-0.108644	0.130236
P00390	GSR	Glutathione reductase, mitochondrial	-0.328553	0.80816
P00403	MT-CO2	Cytochrome c oxidase subunit 2	0.384845	0.556928
P00441	SOD1	Superoxide dismutase [Cu-Zn]	-0.714018	0.558428
P00491	PNP	Purine nucleoside phosphorylase	-0.32918	1.19558
P00492	HPRT1	Hypoxanthine-guanine phosphoribosyltransferase	-0.453935	0.707006
P00505	GOT2	Aspartate aminotransferase, mitochondrial	-0.238299	0.503863
P00558	PGK1	Phosphoglycerate kinase 1	-0.373416	0.554036
P00568	AK1	Adenylate kinase isoenzyme 1	0.429175	1.00207
P00738;P00739	HP;HPR	Haptoglobin;Haptoglobin alpha chain;Haptoglobin beta chain;Haptoglobin-related protein	-1.26467	0.538229
P00751	CFB	Complement factor B;Complement factor B Ba fragment;Complement factor B Bb fragment	-0.544253	0.961117
P00846	MT-ATP6	ATP synthase subunit a	0.579246	0.404661
P00915	CA1	Carbonic anhydrase 1	-0.274208	0.198104
P00918	CA2	Carbonic anhydrase 2	-0.916253	0.856343
P00966	ASS1	Argininosuccinate synthase	0.490005	1.01838
P01009	SERPINA1	Alpha-1-antitrypsin;Short peptide from AAT	-0.478995	1.53831
P01011	SERPINA3	Alpha-1-antichymotrypsin;Alpha-1-antichymotrypsin His-Pro-less	0.646663	0.381774
P01023	A2M	Alpha-2-macroglobulin	-0.625264	0.673439
P01024	C3	Complement C3;Complement C3 beta chain;C3-beta-c;Complement C3 alpha chain;C3a anaphylatoxin;Acylation stimulating protein;Complement C3b alpha chain;Complement C3c alpha chain fragment 1;Complement C3dg fragment;Complement C3g fragment;Complement C3d fragment;Complement C3f fragment;Complement C3c alpha chain fragment 2	-0.267391	0.716266
P01034	CST3	Cystatin-C	0.396225	0.413511
P01111	NRAS	GTPase NRas	0.14795	0.370415
P01116	KRAS	GTPase KRas;GTPase KRas, N-terminally processed	-0.360028	0.842229
P01834;P0DOX7	IGKC	Ig kappa chain C region	-1.13972	0.607521
P01859	IGHG2	Ig gamma-2 chain C region	-1.64318	0.745085
P01860	IGHG3	Ig gamma-3 chain C region	-0.629148	0.642067
P01871;P0DOX6	IGHM	Ig mu chain C region	0.557492	0.992737
P01876;P01877	IGHA1;IGHA2	Ig alpha-1 chain C region;Ig alpha-2 chain C region	-1.89869	0.816713
P02042	HBD	Hemoglobin subunit delta	0.0394049	0.0279641
P02511	CRYAB	Alpha-crystallin B chain	0.556821	0.503386
P02545	LMNA	Prelamin-A/C;Lamin-A/C	-0.523279	0.730873
P02647	APOA1	Apolipoprotein A-I;Proapolipoprotein A-I;Truncated apolipoprotein A-I	1.43024	2.31802
P02649	APOE	Apolipoprotein E	-0.203592	0.26467
P02652	APOA2	Apolipoprotein A-II;Proapolipoprotein A-II;Truncated apolipoprotein A-II	0.795291	0.75477
P02671	FGA	Fibrinogen alpha chain;Fibrinopeptide A;Fibrinogen alpha chain	-1.35714	1.09557
P02675	FGB	Fibrinogen beta chain;Fibrinopeptide B;Fibrinogen beta chain	-0.900131	0.896892
P02679	FGG	Fibrinogen gamma chain	-0.718202	0.777956
P02686	MBP	Myelin basic protein	-0.568532	0.419544
P02689	PMP2	Myelin P2 protein	-0.940706	0.578496
P02750	LRG1	Leucine-rich alpha-2-glycoprotein	-0.97381	1.70383
P02763	ORM1	Alpha-1-acid glycoprotein 1	-0.785415	2.3434
P02766	TTR	Transthyretin	-0.194534	0.487349
P02787	TF	Serotransferrin	-0.060806	0.113635
P02790	HPX	Hemopexin	-0.0277384	0.0717671
P02792	FTL	Ferritin light chain	-0.549003	0.491104
P02794	FTH1	Ferritin heavy chain;Ferritin heavy chain, N-terminally processed	-0.404451	0.39316
P03891	MT-ND2	NADH-ubiquinone oxidoreductase chain 2	0.424227	0.342036
P04040	CAT	Catalase	-0.379443	0.52858
P04075	ALDOA	Fructose-bisphosphate aldolase A	-0.394198	0.526251
P04080	CSTB	Cystatin-B	-0.378656	0.382091
P04083	ANXA1	Annexin A1	0.00107033	0.0011435
P04156	PRNP	Major prion protein	-0.42985	1.1307
P04179	SOD2	Superoxide dismutase [Mn], mitochondrial	-0.225911	1.33166
P04181	OAT	Ornithine aminotransferase, mitochondrial;Ornithine aminotransferase, hepatic form;Ornithine aminotransferase, renal form	1.31208	0.540142
P04216	THY1	Thy-1 membrane glycoprotein	-0.242692	0.656135
P04217	A1BG	Alpha-1B-glycoprotein	0.315166	0.354435
P04271	S100B	Protein S100-B	-1.15868	0.852824
P04350	TUBB4A	Tubulin beta-4A chain	1.74508	0.341579
P04406	GAPDH	Glyceraldehyde-3-phosphate dehydrogenase	-0.445604	0.575526
P04632	CAPNS1	Calpain small subunit 1	-0.573586	0.669056
P04792	HSPB1	Heat shock protein beta-1	0.142915	0.116803
P04899	GNAI2	Guanine nucleotide-binding protein G(i) subunit alpha-2	0.0360258	0.295058
P05023	ATP1A1	Sodium/potassium-transporting ATPase subunit alpha-1	0.106685	0.248607
P05026	ATP1B1	Sodium/potassium-transporting ATPase subunit beta-1	0.0982363	0.378022
P05060	CHGB	Secretogranin-1;PE-11;GAWK peptide;CCB peptide	-0.300517	0.865941
P05067	APP	Amyloid beta A4 protein;N-APP;Soluble APP-alpha;Soluble APP-beta;C99;Beta-amyloid protein 42;Beta-amyloid protein 40;C83;P3(42);P3(40);C80;Gamma-secretase C-terminal fragment 59;Gamma-secretase C-terminal fragment 57;Gamma-secretase C-terminal fragment 50;C31	0.0177844	0.00778072
P05090	APOD	Apolipoprotein D	0.118683	0.0791228
P05091	ALDH2	Aldehyde dehydrogenase, mitochondrial	-0.18077	0.244729
P05109	S100A8	Protein S100-A8;Protein S100-A8, N-terminally processed	-0.853017	0.942452
P05114	HMGN1	Non-histone chromosomal protein HMG-14	-0.552598	1.0311
P05129	PRKCG	Protein kinase C gamma type	0.0382271	0.0277052
P05141	SLC25A5	ADP/ATP translocase 2;ADP/ATP translocase 2, N-terminally processed	-0.202966	0.292967
P05165	PCCA	Propionyl-CoA carboxylase alpha chain, mitochondrial	-0.164681	0.50882
P05166	PCCB	Propionyl-CoA carboxylase beta chain, mitochondrial	-0.165116	1.01312
P05230	FGF1	Fibroblast growth factor 1	-0.372753	0.673939
P05386	RPLP1	60S acidic ribosomal protein P1	-0.132006	1.81442
P05387	RPLP2	60S acidic ribosomal protein P2	-0.0681499	0.952385
P05388;Q8NHW5	RPLP0;RPLP0P6	60S acidic ribosomal protein P0;60S acidic ribosomal protein P0-like	-0.116394	1.02071
P05413	FABP3	Fatty acid-binding protein, heart	-0.454929	0.615878
P05455	SSB	Lupus La protein	0.220873	0.613406
P05556	ITGB1	Integrin beta-1	-0.229246	0.826604
P05771	PRKCB	Protein kinase C beta type	0.712245	0.646077
P05937	CALB1	Calbindin	-0.28778	1.10318
P06454	PTMA	Prothymosin alpha;Prothymosin alpha, N-terminally processed;Thymosin alpha-1	0.297817	0.704808
P06576	ATP5B	ATP synthase subunit beta, mitochondrial	-0.506809	0.55127
P06702	S100A9	Protein S100-A9	-0.926027	0.74686
P06730	EIF4E	Eukaryotic translation initiation factor 4E	-0.00912904	0.0679125
P06733	ENO1	Alpha-enolase	-0.321669	0.735708
P06744	GPI	Glucose-6-phosphate isomerase	0.633998	0.733657
P06748	NPM1	Nucleophosmin	0.782473	0.930425
P06753	TPM3	Tropomyosin alpha-3 chain	-0.221079	3.44219
P06756	ITGAV	Integrin alpha-V;Integrin alpha-V heavy chain;Integrin alpha-V light chain	-0.100231	1.45711
P07093	SERPINE2	Glia-derived nexin	0.182779	0.358736
P07099	EPHX1	Epoxide hydrolase 1	0.320383	0.687441
P07108	DBI	Acyl-CoA-binding protein	-0.33462	0.538399
P07195	LDHB	L-lactate dehydrogenase B chain	-0.314397	0.633758
P07196	NEFL	Neurofilament light polypeptide	-0.274328	0.737854
P07197	NEFM	Neurofilament medium polypeptide	-0.378998	0.625042
P07203	GPX1	Glutathione peroxidase 1	-0.308276	0.414421
P07205	PGK2	Phosphoglycerate kinase 2	-0.716889	0.637327
P07237	P4HB	Protein disulfide-isomerase	-0.0615332	0.62961
P07305	H1F0	Histone H1.0;Histone H1.0, N-terminally processed	-0.678005	0.672968
P07311	ACYP1	Acylphosphatase-1	-0.553536	0.876034
P07339	CTSD	Cathepsin D;Cathepsin D light chain;Cathepsin D heavy chain	-0.352169	0.620784
P07355;A6NMY6	ANXA2;ANXA2P2	Annexin A2;Putative annexin A2-like protein	-0.529871	0.775192
P07384	CAPN1	Calpain-1 catalytic subunit	-0.342989	1.01035
P07437	TUBB	Tubulin beta chain	1.72583	0.36493
P07602	PSAP	Prosaposin;Saposin-A;Saposin-B-Val;Saposin-B;Saposin-C;Saposin-D	-0.682764	0.485493
P07686	HEXB	Beta-hexosaminidase subunit beta;Beta-hexosaminidase subunit beta chain B;Beta-hexosaminidase subunit beta chain A	-0.37381	1.70246
P07737	PFN1	Profilin-1	-0.484124	0.561586
P07741	APRT	Adenine phosphoribosyltransferase	-0.0645614	0.0824621
P07814	EPRS	Bifunctional glutamate/proline--tRNA ligase;Glutamate--tRNA ligase;Proline--tRNA ligase	0.773587	0.441279
P07858	CTSB	Cathepsin B;Cathepsin B light chain;Cathepsin B heavy chain	-0.346644	0.507182
P07900	HSP90AA1	Heat shock protein HSP 90-alpha	0.568882	0.722448
P07910;P0DMR1;O60812;B7ZW38;B2RXH8	HNRNPC;HNRNPCL4;HNRNPCL1;HNRNPCL3;HNRNPCL2	Heterogeneous nuclear ribonucleoproteins C1/C2;Heterogeneous nuclear ribonucleoprotein C-like 4;Heterogeneous nuclear ribonucleoprotein C-like 1;Heterogeneous nuclear ribonucleoprotein C-like 3;Heterogeneous nuclear ribonucleoprotein C-like 2	0.326528	0.614756
P07919	UQCRH	Cytochrome b-c1 complex subunit 6, mitochondrial	0.119305	0.272239
P07954	FH	Fumarate hydratase, mitochondrial	0.114757	0.432554
P08133	ANXA6	Annexin A6	-0.316392	0.461914
P08195	SLC3A2	4F2 cell-surface antigen heavy chain	0.0432283	0.112703
P08237	PFKM	ATP-dependent 6-phosphofructokinase, muscle type	-0.232263	0.358489
P08238	HSP90AB1	Heat shock protein HSP 90-beta	1.79472	0.974848
P08247	SYP	Synaptophysin	0.676658	0.488023
P08559	PDHA1	Pyruvate dehydrogenase E1 component subunit alpha, somatic form, mitochondrial	0.0504931	0.307532
P08574	CYC1	Cytochrome c1, heme protein, mitochondrial	-0.309873	0.664613
P08621	SNRNP70	U1 small nuclear ribonucleoprotein 70 kDa	-0.227621	0.989549
P08670	VIM	Vimentin	0.722366	0.98068
P08708	RPS17	40S ribosomal protein S17	0.0246004	0.0393101
P08758	ANXA5	Annexin A5	-0.6332	0.668427
P08865;A0A8I5KQE6	RPSA	40S ribosomal protein SA	-0.252259	1.30984
P09012	SNRPA	U1 small nuclear ribonucleoprotein A	-0.422633	0.317089
P09104	ENO2	Gamma-enolase	-0.465106	0.468436
P09110	ACAA1	3-ketoacyl-CoA thiolase, peroxisomal	0.0435548	0.165926
P09211	GSTP1	Glutathione S-transferase P	-0.962503	0.727426
P09382	LGALS1	Galectin-1	-0.116973	0.316427
P09417	QDPR	Dihydropteridine reductase	-0.785602	0.587431
P09429;B2RPK0	HMGB1;HMGB1P1	High mobility group protein B1;Putative high mobility group protein B1-like 1	-0.423021	0.503994
P09455	RBP1	Retinol-binding protein 1	-0.00156821	0.00125446
P09471	GNAO1	Guanine nucleotide-binding protein G(o) subunit alpha	0.0303133	0.391157
P09493	TPM1	Tropomyosin alpha-1 chain	-0.13205	0.487852
P09496	CLTA	Clathrin light chain A	0.784308	1.37861
P09497	CLTB	Clathrin light chain B	0.608304	1.17885
P09543	CNP	2,3-cyclic-nucleotide 3-phosphodiesterase	0.293804	0.54533
P09622	DLD	Dihydrolipoyl dehydrogenase, mitochondrial	-0.0764883	0.865994
P09651;Q32P51;A0A2R8Y4L2	HNRNPA1;HNRNPA1L2	Heterogeneous nuclear ribonucleoprotein A1;Heterogeneous nuclear ribonucleoprotein A1, N-terminally processed;Heterogeneous nuclear ribonucleoprotein A1-like 2	1.83011	0.571637
P09668	CTSH	Pro-cathepsin H;Cathepsin H mini chain;Cathepsin H;Cathepsin H heavy chain;Cathepsin H light chain	-0.305414	0.205931
P09669	COX6C	Cytochrome c oxidase subunit 6C	-1.12168	1.04306
P09874	PARP1	Poly [ADP-ribose] polymerase 1	-0.0468841	0.106155
P09917	ALOX5	Arachidonate 5-lipoxygenase	-0.462291	0.992451
P09936	UCHL1	Ubiquitin carboxyl-terminal hydrolase isozyme L1	0.950172	0.677539
P09960	LTA4H	Leukotriene A-4 hydrolase	-0.304389	0.673048
P09972	ALDOC	Fructose-bisphosphate aldolase C	-0.24859	0.463342
P0C0L5;P0C0L4	C4B;C4A	Complement C4-B;Complement C4 beta chain;Complement C4-B alpha chain;C4a anaphylatoxin;C4b-B;C4d-B;Complement C4 gamma chain;Complement C4-A;Complement C4 beta chain;Complement C4-A alpha chain;C4a anaphylatoxin;C4b-A;C4d-A;Complement C4 gamma chain	-0.864027	2.46282
P0CG30;P0CG29	GSTT2B;GSTT2	Glutathione S-transferase theta-2B;Glutathione S-transferase theta-2	0.443835	0.274575
P0DJI8;P0DJI9	SAA1;SAA2	Serum amyloid A-1 protein;Amyloid protein A;Serum amyloid protein A(2-104);Serum amyloid protein A(3-104);Serum amyloid protein A(2-103);Serum amyloid protein A(2-102);Serum amyloid protein A(4-101);Serum amyloid A-2 protein	-1.61761	1.45298
P0DMV9;P0DMV8	HSPA1B;HSPA1A	Heat shock 70 kDa protein 1B;Heat shock 70 kDa protein 1A	-0.495017	0.990763
P0DOX5;P01857	IGHG1	Ig gamma-1 chain C region	0.440798	0.153241
P0DOX8;B9A064;P0CG04	IGLL5;IGLC1	Immunoglobulin lambda-like polypeptide 5;Ig lambda-1 chain C regions	-1.15089	0.66835
P0DOY3;P0DOY2;P0CF74	IGLC6	Ig lambda-6 chain C region	0.696934	0.187742
P10114;Q9Y3L5	RAP2A;RAP2C	Ras-related protein Rap-2a;Ras-related protein Rap-2c	-0.190835	0.889942
P10155	TROVE2	60 kDa SS-A/Ro ribonucleoprotein	-0.498093	0.901699
P10253	GAA	Lysosomal alpha-glucosidase;76 kDa lysosomal alpha-glucosidase;70 kDa lysosomal alpha-glucosidase	-0.034159	0.119559
P10412	HIST1H1E	Histone H1.4	-0.770355	0.682005
P10451	SPP1	Osteopontin	-0.0568005	0.121579
P10515	DLAT	Dihydrolipoyllysine-residue acetyltransferase component of pyruvate dehydrogenase complex, mitochondrial	1.07579	0.920914
P10599	TXN	Thioredoxin	-0.421855	0.595631
P10606	COX5B	Cytochrome c oxidase subunit 5B, mitochondrial	0.353702	0.538157
P10636	MAPT	Microtubule-associated protein tau	-0.193082	0.539052
P10768	ESD	S-formylglutathione hydrolase	-0.496234	0.782003
P10809	HSPD1	60 kDa heat shock protein, mitochondrial	-0.321947	0.591361
P10909	CLU	Clusterin;Clusterin beta chain;Clusterin alpha chain	-0.102925	0.110759
P10915	HAPLN1	Hyaluronan and proteoglycan link protein 1	-0.41436	0.539056
P11021	HSPA5	78 kDa glucose-regulated protein	-0.10492	0.395617
P11137	MAP2	Microtubule-associated protein 2	0.701674	0.716538
P11142	HSPA8	Heat shock cognate 71 kDa protein	-0.300135	0.760171
P11169;Q8TDB8	SLC2A3;SLC2A14	Solute carrier family 2, facilitated glucose transporter member 3;Solute carrier family 2, facilitated glucose transporter member 14	-0.0397929	0.0731871
P11171	EPB41	Protein 4.1	1.34051	0.51139
P11177	PDHB	Pyruvate dehydrogenase E1 component subunit beta, mitochondrial	0.149689	0.736676
P11216	PYGB	Glycogen phosphorylase, brain form	-0.0494065	0.0831745
P11217	PYGM	Glycogen phosphorylase, muscle form	0.217525	0.331074
P11233	RALA	Ras-related protein Ral-A	-0.0178011	0.071074
P11234	RALB	Ras-related protein Ral-B	-0.0707342	1.01418
P11277	SPTB	Spectrin beta chain, erythrocytic	0.175907	0.145839
P11279	LAMP1	Lysosome-associated membrane glycoprotein 1	-0.390618	0.595085
P11310	ACADM	Medium-chain specific acyl-CoA dehydrogenase, mitochondrial	-0.217178	0.174109
P11413	G6PD	Glucose-6-phosphate 1-dehydrogenase	-0.0891592	0.247484
P11498	PC	Pyruvate carboxylase, mitochondrial	1.97131	0.366225
P11766	ADH5	Alcohol dehydrogenase class-3	-0.737798	0.482196
P11940;Q9H361	PABPC1;PABPC3	Polyadenylate-binding protein 1;Polyadenylate-binding protein 3	-0.292478	0.76906
P12036	NEFH	Neurofilament heavy polypeptide	-1.89629	1.20998
P12081	HARS	Histidine--tRNA ligase, cytoplasmic	0.390662	0.744636
P12235	SLC25A4	ADP/ATP translocase 1	-0.109969	0.144887
P12236	SLC25A6	ADP/ATP translocase 3;ADP/ATP translocase 3, N-terminally processed	-0.219908	0.39704
P12270	TPR	Nucleoprotein TPR	0.150082	0.723039
P12277	CKB	Creatine kinase B-type	2.24972	0.502919
P12429	ANXA3	Annexin A3	-0.361685	0.415444
P12532	CKMT1A	Creatine kinase U-type, mitochondrial	-0.16388	0.404486
P12694	BCKDHA	2-oxoisovalerate dehydrogenase subunit alpha, mitochondrial	0.39284	0.54461
P12814	ACTN1	Alpha-actinin-1	-0.0437792	0.357414
P12955	PEPD	Xaa-Pro dipeptidase	-0.316259	0.666248
P12956	XRCC6	X-ray repair cross-complementing protein 6	1.25724	1.01432
P13010	XRCC5	X-ray repair cross-complementing protein 5	1.50347	1.02723
P13073	COX4I1	Cytochrome c oxidase subunit 4 isoform 1, mitochondrial	-0.17466	0.524648
P13473	LAMP2	Lysosome-associated membrane glycoprotein 2	-0.266641	0.304973
P13489	RNH1	Ribonuclease inhibitor	0.567137	1.28988
P13521	SCG2	Secretogranin-2;Secretoneurin;Manserin	-0.260976	0.919281
P13591	NCAM1	Neural cell adhesion molecule 1	-0.263444	0.680826
P13611	VCAN	Versican core protein	-0.924805	0.541159
P13637	ATP1A3	Sodium/potassium-transporting ATPase subunit alpha-3	0.142987	0.35254
P13639	EEF2	Elongation factor 2	0.752274	1.02156
P13667	PDIA4	Protein disulfide-isomerase A4	-0.0858957	0.346434
P13693;Q56UQ5	TPT1	Translationally-controlled tumor protein;TPT1-like protein	0.15037	0.576396
P13716	ALAD	Delta-aminolevulinic acid dehydratase	-0.404764	0.306226
P13726	F3	Tissue factor	0.0201299	0.0369777
P13796	LCP1	Plastin-2	-0.58144	1.82754
P13797	PLS3	Plastin-3	-0.41119	0.629924
P13798	APEH	Acylamino-acid-releasing enzyme	-0.181289	2.17149
P13804	ETFA	Electron transfer flavoprotein subunit alpha, mitochondrial	0.0458024	0.132728
P13861	PRKAR2A	cAMP-dependent protein kinase type II-alpha regulatory subunit	-0.372886	0.846361
P13987	CD59	CD59 glycoprotein	-0.361458	0.487295
P14136	GFAP	Glial fibrillary acidic protein	0.602098	0.610559
P14174	MIF	Macrophage migration inhibitory factor	-0.282696	0.438512
P14314	PRKCSH	Glucosidase 2 subunit beta	-0.291351	0.555444
P14317	HCLS1	Hematopoietic lineage cell-specific protein	0.381894	0.251175
P14324	FDPS	Farnesyl pyrophosphate synthase	-0.387973	0.400749
P14406	COX7A2	Cytochrome c oxidase subunit 7A2, mitochondrial	0.0635034	0.0697275
P14415	ATP1B2	Sodium/potassium-transporting ATPase subunit beta-2	0.0786247	0.536224
P14550	AKR1A1	Alcohol dehydrogenase [NADP(+)]	0.418578	1.01627
P14618	PKM	Pyruvate kinase PKM	-0.422193	0.61771
P14621	ACYP2	Acylphosphatase-2	-0.532464	0.485021
P14625	HSP90B1	Endoplasmin	0.860084	1.00136
P14854	COX6B1	Cytochrome c oxidase subunit 6B1	-0.371752	0.797226
P14866	HNRNPL	Heterogeneous nuclear ribonucleoprotein L	-0.0660135	0.147826
P14868	DARS	Aspartate--tRNA ligase, cytoplasmic	0.73259	0.397547
P14927	UQCRB	Cytochrome b-c1 complex subunit 7	-0.318491	1.242
P15104	GLUL	Glutamine synthetase	-0.18368	0.404428
P15121	AKR1B1	Aldose reductase	-0.360858	0.49286
P15259	PGAM2	Phosphoglycerate mutase 2	-0.495643	0.471393
P15311	EZR	Ezrin	-0.373193	0.706708
P15531	NME1	Nucleoside diphosphate kinase A	-0.223835	0.542385
P15559	NQO1	NAD(P)H dehydrogenase [quinone] 1	-0.0802897	0.741016
P15880	RPS2	40S ribosomal protein S2	-0.0678786	0.343602
P15954	COX7C	Cytochrome c oxidase subunit 7C, mitochondrial	0.294047	0.778281
P16070	CD44	CD44 antigen	-0.835497	0.975779
P16083	NQO2	Ribosyldihydronicotinamide dehydrogenase [quinone]	-0.805787	0.547043
P16104;Q8IUE6;Q96QV6	H2AFX;HIST2H2AB;HIST1H2AA	Histone H2AX;Histone H2A type 2-B;Histone H2A type 1-A	-0.557308	0.447388
P16112	ACAN	Aggrecan core protein;Aggrecan core protein 2	-0.936672	1.20441
P16152	CBR1	Carbonyl reductase [NADPH] 1	0.30251	0.26515
P16219	ACADS	Short-chain specific acyl-CoA dehydrogenase, mitochondrial	0.169064	0.148685
P16298	PPP3CB	Serine/threonine-protein phosphatase 2B catalytic subunit beta isoform	-0.0421941	0.115812
P16401	HIST1H1B	Histone H1.5	-0.599421	0.638892
P16402	HIST1H1D	Histone H1.3	-0.431887	1.31869
P16403	HIST1H1C	Histone H1.2	-0.873404	0.914936
P16615	ATP2A2	Sarcoplasmic/endoplasmic reticulum calcium ATPase 2	0.751155	0.595744
P16870	CPE	Carboxypeptidase E	-0.362439	1.58283
P16930	FAH	Fumarylacetoacetase	-0.314645	0.914257
P16949	STMN1	Stathmin	-0.244208	0.341292
P17066;P48741	HSPA6;HSPA7	Heat shock 70 kDa protein 6;Putative heat shock 70 kDa protein 7	-0.56977	0.847782
P17096	HMGA1	High mobility group protein HMG-I/HMG-Y	-0.724419	0.93048
P17174	GOT1	Aspartate aminotransferase, cytoplasmic	-0.226921	0.399297
P17252	PRKCA	Protein kinase C alpha type	0.91673	0.509778
P17302	GJA1	Gap junction alpha-1 protein	-0.406697	0.931529
P17600	SYN1	Synapsin-1	-0.0686348	0.518533
P17612	PRKACA	cAMP-dependent protein kinase catalytic subunit alpha	0.182276	1.37244
P17655	CAPN2	Calpain-2 catalytic subunit	0.58078	0.383672
P17661	DES	Desmin	0.581372	0.832799
P17677	GAP43	Neuromodulin	-0.286197	0.520627
P17858	PFKL	ATP-dependent 6-phosphofructokinase, liver type	0.524914	0.524901
P17931	LGALS3	Galectin-3	-0.458798	0.938709
P17980	PSMC3	26S protease regulatory subunit 6A	0.618518	0.463902
P17987	TCP1	T-complex protein 1 subunit alpha	0.89846	0.65898
P18124	RPL7	60S ribosomal protein L7	-0.0962796	0.246845
P18206	VCL	Vinculin	0.218012	0.213539
P18621	RPL17	60S ribosomal protein L17	0.356311	0.22031
P18669	PGAM1	Phosphoglycerate mutase 1	1.12248	1.05585
P18859	ATP5J	ATP synthase-coupling factor 6, mitochondrial	0.0471101	0.13275
P19021	PAM	Peptidyl-glycine alpha-amidating monooxygenase;Peptidylglycine alpha-hydroxylating monooxygenase;Peptidyl-alpha-hydroxyglycine alpha-amidating lyase	-0.00256128	0.040995
P19075	TSPAN8	Tetraspanin-8	-0.723777	1.19166
P19086	GNAZ	Guanine nucleotide-binding protein G(z) subunit alpha	0.566014	1.15226
P19105;O14950	MYL12A;MYL12B	Myosin regulatory light chain 12A;Myosin regulatory light chain 12B	0.309638	0.500977
P19338	NCL	Nucleolin	0.355196	0.695014
P19367	HK1	Hexokinase-1	-0.634835	0.63023
P19404	NDUFV2	NADH dehydrogenase [ubiquinone] flavoprotein 2, mitochondrial	-0.0737522	0.190037
P19447	ERCC3	TFIIH basal transcription factor complex helicase XPB subunit	0.117883	0.126068
P19623	SRM	Spermidine synthase	0.116329	0.353522
P19652	ORM2	Alpha-1-acid glycoprotein 2	-0.369584	0.453193
P20020	ATP2B1	Plasma membrane calcium-transporting ATPase 1	0.346036	0.467279
P20042	EIF2S2	Eukaryotic translation initiation factor 2 subunit 2	-0.209195	0.241557
P20073	ANXA7	Annexin A7	-0.247311	0.848956
P20290	BTF3	Transcription factor BTF3	0.00575887	0.0167946
P20336	RAB3A	Ras-related protein Rab-3A	-0.0305669	0.111909
P20339	RAB5A	Ras-related protein Rab-5A	-0.322679	2.13627
P20472	PVALB	Parvalbumin alpha	-0.271853	1.12293
P20618	PSMB1	Proteasome subunit beta type-1	-0.352615	0.628111
P20674	COX5A	Cytochrome c oxidase subunit 5A, mitochondrial	-0.0556092	0.317064
P20774	OGN	Mimecan	-0.122553	0.0947969
P20810	CAST	Calpastatin	-0.324044	0.569498
P20916	MAG	Myelin-associated glycoprotein	-0.48798	0.34427
P20936	RASA1	Ras GTPase-activating protein 1	0.476167	1.1449
P20962	PTMS	Parathymosin	0.108415	0.214515
P21246	PTN	Pleiotrophin	-0.210819	0.445077
P21266	GSTM3	Glutathione S-transferase Mu 3	0.537725	0.60033
P21281	ATP6V1B2	V-type proton ATPase subunit B, brain isoform	0.283216	0.948361
P21283	ATP6V1C1	V-type proton ATPase subunit C 1	0.1827	0.691634
P21291	CSRP1	Cysteine and glycine-rich protein 1	0.142318	0.703182
P21333	FLNA	Filamin-A	0.442668	0.266973
P21399	ACO1	Cytoplasmic aconitate hydratase	0.0361635	0.258965
P21579	SYT1	Synaptotagmin-1	0.196118	1.44213
P21695	GPD1	Glycerol-3-phosphate dehydrogenase [NAD(+)], cytoplasmic	-0.499658	0.668421
P21796	VDAC1	Voltage-dependent anion-selective channel protein 1	-0.27769	0.775144
P21810	BGN	Biglycan	-0.755562	1.28689
P21912	SDHB	Succinate dehydrogenase [ubiquinone] iron-sulfur subunit, mitochondrial	-0.0538789	0.264881
P21926	CD9	CD9 antigen	-0.224621	0.282993
P21953	BCKDHB	2-oxoisovalerate dehydrogenase subunit beta, mitochondrial	0.645161	0.641437
P21964	COMT	Catechol O-methyltransferase	0.954481	0.699745
P21980	TGM2	Protein-glutamine gamma-glutamyltransferase 2	0.815745	0.523679
P22033	MUT	Methylmalonyl-CoA mutase, mitochondrial	0.722228	1.84397
P22059	OSBP	Oxysterol-binding protein 1	0.0739577	1.05426
P22061	PCMT1	Protein-L-isoaspartate(D-aspartate) O-methyltransferase	-0.306906	0.715954
P22234	PAICS	Multifunctional protein ADE2;Phosphoribosylaminoimidazole-succinocarboxamide synthase;Phosphoribosylaminoimidazole carboxylase	-0.29304	0.751246
P22304	IDS	Iduronate 2-sulfatase;Iduronate 2-sulfatase 42 kDa chain;Iduronate 2-sulfatase 14 kDa chain	-0.179995	0.824544
P22307	SCP2	Non-specific lipid-transfer protein	-0.184095	0.85002
P22314	UBA1	Ubiquitin-like modifier-activating enzyme 1	0.897964	0.863132
P22392;O60361	NME2;NME2P1	Nucleoside diphosphate kinase B;Putative nucleoside diphosphate kinase	-0.275569	0.437095
P22570	FDXR	NADPH:adrenodoxin oxidoreductase, mitochondrial	-0.47006	0.894877
P22626	HNRNPA2B1	Heterogeneous nuclear ribonucleoproteins A2/B1	1.5173	0.674004
P22676	CALB2	Calretinin	-0.239598	0.450245
P22694	PRKACB	cAMP-dependent protein kinase catalytic subunit beta	1.06646	0.834773
P22695	UQCRC2	Cytochrome b-c1 complex subunit 2, mitochondrial	-0.121565	0.319026
P22748	CA4	Carbonic anhydrase 4	0.00105753	0.00147166
P22830	FECH	Ferrochelatase, mitochondrial	0.0242574	0.0727866
P23141	CES1	Liver carboxylesterase 1	-0.660863	1.21435
P23246	SFPQ	Splicing factor, proline- and glutamine-rich	-0.0946165	0.0866237
P23284	PPIB	Peptidyl-prolyl cis-trans isomerase B	-0.238846	3.03644
P23297	S100A1	Protein S100-A1	-0.378513	0.542051
P23368	ME2	NAD-dependent malic enzyme, mitochondrial	-0.0413375	0.27063
P23381	WARS	Tryptophan--tRNA ligase, cytoplasmic;T1-TrpRS;T2-TrpRS	-0.221836	0.731915
P23396	RPS3	40S ribosomal protein S3	-0.131652	0.676798
P23434	GCSH	Glycine cleavage system H protein, mitochondrial	-0.0156299	0.0289734
P23468	PTPRD	Receptor-type tyrosine-protein phosphatase delta	-0.0393296	0.0405551
P23471	PTPRZ1	Receptor-type tyrosine-protein phosphatase zeta	-0.210555	0.288854
P23515	OMG	Oligodendrocyte-myelin glycoprotein	-0.828598	0.586759
P23526	AHCY	Adenosylhomocysteinase	-0.522549	0.6902
P23528	CFL1	Cofilin-1	0.0660794	0.0791919
P23588	EIF4B	Eukaryotic translation initiation factor 4B	-0.208573	0.660604
P23634	ATP2B4	Plasma membrane calcium-transporting ATPase 4	0.0206868	0.191603
P23763	VAMP1	Vesicle-associated membrane protein 1	0.0545352	0.662925
P23786	CPT2	Carnitine O-palmitoyltransferase 2, mitochondrial	0.727446	1.51939
P24534	EEF1B2	Elongation factor 1-beta	0.7798	1.17449
P24539	ATP5F1	ATP synthase F(0) complex subunit B1, mitochondrial	0.23713	0.270536
P24666	ACP1	Low molecular weight phosphotyrosine protein phosphatase	-0.243204	0.586909
P24752	ACAT1	Acetyl-CoA acetyltransferase, mitochondrial	-0.247338	0.438844
P24821	TNC	Tenascin	-0.163073	0.0687546
P25325	MPST	3-mercaptopyruvate sulfurtransferase	-0.379536	0.444008
P25398	RPS12	40S ribosomal protein S12	-0.279233	0.91403
P25686	DNAJB2	DnaJ homolog subfamily B member 2	0.584109	0.399188
P25705	ATP5A1	ATP synthase subunit alpha, mitochondrial	0.0244653	0.0802957
P25713	MT3	Metallothionein-3	-0.306725	0.290606
P25786	PSMA1	Proteasome subunit alpha type-1	-0.305609	0.672382
P25788	PSMA3	Proteasome subunit alpha type-3	-0.533654	0.692635
P25789	PSMA4	Proteasome subunit alpha type-4	-0.371957	0.854694
P26038	MSN	Moesin	-0.432131	1.79752
P26196	DDX6	Probable ATP-dependent RNA helicase DDX6	0.136998	0.463096
P26232	CTNNA2	Catenin alpha-2	0.441413	0.66945
P26368	U2AF2	Splicing factor U2AF 65 kDa subunit	-0.314819	0.64866
P26373	RPL13	60S ribosomal protein L13	-0.291712	0.784582
P26440	IVD	Isovaleryl-CoA dehydrogenase, mitochondrial	-0.183676	0.779459
P26447	S100A4	Protein S100-A4	-0.174859	0.330847
P26639	TARS	Threonine--tRNA ligase, cytoplasmic	-0.468413	0.817043
P26640	VARS	Valine--tRNA ligase	0.942488	0.874472
P26641	EEF1G	Elongation factor 1-gamma	0.2391	1.17302
P26992	CNTFR	Ciliary neurotrophic factor receptor subunit alpha	-0.161481	0.660821
P27338	MAOB	Amine oxidase [flavin-containing] B	-0.158912	2.96146
P27348	YWHAQ	14-3-3 protein theta	0.913824	1.57276
P27361	MAPK3	Mitogen-activated protein kinase 3	0.446197	1.05848
P27449	ATP6V0C	V-type proton ATPase 16 kDa proteolipid subunit	0.281122	1.82912
P27695	APEX1	DNA-(apurinic or apyrimidinic site) lyase;DNA-(apurinic or apyrimidinic site) lyase, mitochondrial	-0.478145	0.434102
P27797	CALR	Calreticulin	0.984974	1.49655
P27816	MAP4	Microtubule-associated protein 4	-0.401335	1.13669
P27824	CANX	Calnexin	0.784405	0.477422
P28066	PSMA5	Proteasome subunit alpha type-5	-0.305278	0.872552
P28072	PSMB6	Proteasome subunit beta type-6	-0.457064	0.672186
P28074	PSMB5	Proteasome subunit beta type-5	-0.425687	1.06911
P28161	GSTM2	Glutathione S-transferase Mu 2	-0.552127	1.41985
P28331	NDUFS1	NADH-ubiquinone oxidoreductase 75 kDa subunit, mitochondrial	0.230655	0.424675
P28482	MAPK1	Mitogen-activated protein kinase 1	-0.342432	0.548676
P28676	GCA	Grancalcin	-0.236282	1.49183
P28838	LAP3	Cytosol aminopeptidase	-0.421355	1.29068
P28907	CD38	ADP-ribosyl cyclase/cyclic ADP-ribose hydrolase 1	0.155971	0.119079
P29120	PCSK1	Neuroendocrine convertase 1	-0.0980223	0.377416
P29144	TPP2	Tripeptidyl-peptidase 2	-0.115443	1.1798
P29218	IMPA1	Inositol monophosphatase 1	-0.342724	0.567544
P29401	TKT	Transketolase	-0.0504483	0.0726444
P29692	EEF1D	Elongation factor 1-delta	0.383722	0.623654
P29762	CRABP1	Cellular retinoic acid-binding protein 1	-0.582186	0.85006
P29966	MARCKS	Myristoylated alanine-rich C-kinase substrate	-0.489715	0.648661
P29992	GNA11	Guanine nucleotide-binding protein subunit alpha-11	0.320525	1.19046
P30038	ALDH4A1	Delta-1-pyrroline-5-carboxylate dehydrogenase, mitochondrial	-0.0678841	0.0781885
P30040	ERP29	Endoplasmic reticulum resident protein 29	-0.162966	0.485495
P30041	PRDX6	Peroxiredoxin-6	-0.293462	0.343435
P30043	BLVRB	Flavin reductase (NADPH)	0.279279	0.410326
P30044	PRDX5	Peroxiredoxin-5, mitochondrial	0.40347	0.583794
P30046;A6NHG4	DDT;DDTL	D-dopachrome decarboxylase;D-dopachrome decarboxylase-like protein	-0.243054	0.33808
P30048	PRDX3	Thioredoxin-dependent peroxide reductase, mitochondrial	0.967427	0.383973
P30049	ATP5D	ATP synthase subunit delta, mitochondrial	-0.450065	2.70644
P30050	RPL12	60S ribosomal protein L12	-0.206538	1.71901
P30084	ECHS1	Enoyl-CoA hydratase, mitochondrial	-0.177052	0.709099
P30085	CMPK1	UMP-CMP kinase	0.940555	1.25005
P30086	PEBP1	Phosphatidylethanolamine-binding protein 1;Hippocampal cholinergic neurostimulating peptide	-0.408334	0.58468
P30101	PDIA3	Protein disulfide-isomerase A3	1.21946	1.17135
P30153	PPP2R1A	Serine/threonine-protein phosphatase 2A 65 kDa regulatory subunit A alpha isoform	0.954415	1.02548
P30405	PPIF	Peptidyl-prolyl cis-trans isomerase F, mitochondrial	0.0512824	0.254116
P30419	NMT1	Glycylpeptide N-tetradecanoyltransferase 1	-0.0405703	0.134886
P30520	ADSS	Adenylosuccinate synthetase isozyme 2	0.816255	0.768932
P30531	SLC6A1	Sodium- and chloride-dependent GABA transporter 1	-0.933095	1.79058
P30533	LRPAP1	Alpha-2-macroglobulin receptor-associated protein	0.78332	0.771778
P30626	SRI	Sorcin	-0.459621	0.697997
P30740;P50452;P50453;O75830	SERPINB1;SERPINB8;SERPINB9;SERPINI2	Leukocyte elastase inhibitor;Serpin B8;Serpin B9;Serpin I2	-0.248941	0.251869
P31040	SDHA	Succinate dehydrogenase [ubiquinone] flavoprotein subunit, mitochondrial	0.0666589	0.199036
P31146	CORO1A	Coronin-1A	0.657101	0.741095
P31150	GDI1	Rab GDP dissociation inhibitor alpha	-0.311939	0.465244
P31153	MAT2A	S-adenosylmethionine synthase isoform type-2	-0.233753	0.416944
P31323	PRKAR2B	cAMP-dependent protein kinase type II-beta regulatory subunit	0.266045	1.55552
P31689	DNAJA1	DnaJ homolog subfamily A member 1	-0.0536837	0.0489876
P31930	UQCRC1	Cytochrome b-c1 complex subunit 1, mitochondrial	-0.15708	0.484739
P31937	HIBADH	3-hydroxyisobutyrate dehydrogenase, mitochondrial	-0.400227	0.518206
P31939	ATIC	Bifunctional purine biosynthesis protein PURH;Phosphoribosylaminoimidazolecarboxamide formyltransferase;IMP cyclohydrolase	1.34229	0.994639
P31942	HNRNPH3	Heterogeneous nuclear ribonucleoprotein H3	0.742892	0.632452
P31943	HNRNPH1	Heterogeneous nuclear ribonucleoprotein H;Heterogeneous nuclear ribonucleoprotein H, N-terminally processed	0.782228	0.490698
P31946	YWHAB	14-3-3 protein beta/alpha;14-3-3 protein beta/alpha, N-terminally processed	1.45087	0.91142
P31947	SFN	14-3-3 protein sigma	1.53328	0.949878
P31948	STIP1	Stress-induced-phosphoprotein 1	-0.324115	0.588869
P31949	S100A11	Protein S100-A11;Protein S100-A11, N-terminally processed	-0.481955	0.603191
P32004	L1CAM	Neural cell adhesion molecule L1	-0.129968	2.14221
P32119	PRDX2	Peroxiredoxin-2	-0.388615	0.75265
P33176	KIF5B	Kinesin-1 heavy chain	0.122786	0.631495
P33316	DUT	Deoxyuridine 5-triphosphate nucleotidohydrolase, mitochondrial	-0.0300662	0.0547969
P34897	SHMT2	Serine hydroxymethyltransferase, mitochondrial	1.30174	0.382856
P34932	HSPA4	Heat shock 70 kDa protein 4	-0.193918	0.470317
P34949	MPI	Mannose-6-phosphate isomerase	0.0196626	1.08076
P35052	GPC1	Glypican-1;Secreted glypican-1	-0.0330465	0.0656642
P35080	PFN2	Profilin-2	-0.461245	0.407085
P35222	CTNNB1	Catenin beta-1	0.805922	0.877415
P35232	PHB	Prohibitin	0.201093	0.250009
P35237	SERPINB6	Serpin B6	0.350689	0.300835
P35241	RDX	Radixin	-0.806923	0.722154
P35244	RPA3	Replication protein A 14 kDa subunit	-0.128494	0.788773
P35270	SPR	Sepiapterin reductase	-0.430359	1.58596
P35573	AGL	Glycogen debranching enzyme;4-alpha-glucanotransferase;Amylo-alpha-1,6-glucosidase	-0.221995	1.28378
P35579	MYH9	Myosin-9	0.0460405	0.058173
P35580	MYH10	Myosin-10	0.393406	0.574336
P35609	ACTN2	Alpha-actinin-2	0.364108	2.73694
P35611	ADD1	Alpha-adducin	0.367826	0.852479
P35612	ADD2	Beta-adducin	0.286412	1.26542
P35613	BSG	Basigin	0.0224173	0.0365603
P35637	FUS	RNA-binding protein FUS	-0.24296	0.738321
P35749	MYH11	Myosin-11	-0.82797	1.86356
P35813	PPM1A	Protein phosphatase 1A	-0.193029	0.443727
P35914	HMGCL	Hydroxymethylglutaryl-CoA lyase, mitochondrial	-0.0158883	0.0310767
P36405	ARL3	ADP-ribosylation factor-like protein 3	0.902922	2.95156
P36406	TRIM23	E3 ubiquitin-protein ligase TRIM23	0.914419	0.86053
P36542	ATP5C1	ATP synthase subunit gamma, mitochondrial	0.0980393	0.12714
P36543;Q96A05	ATP6V1E1;ATP6V1E2	V-type proton ATPase subunit E 1;V-type proton ATPase subunit E 2	0.208617	0.943407
P36578	RPL4	60S ribosomal protein L4	0.134308	0.285136
P36776	LONP1	Lon protease homolog, mitochondrial	2.26319	0.730285
P36871	PGM1	Phosphoglucomutase-1	-0.246166	0.501954
P36957	DLST	Dihydrolipoyllysine-residue succinyltransferase component of 2-oxoglutarate dehydrogenase complex, mitochondrial	-0.0458248	0.0698413
P36969	GPX4	Phospholipid hydroperoxide glutathione peroxidase, mitochondrial	-0.484363	0.692547
P37108	SRP14	Signal recognition particle 14 kDa protein	0.0775973	0.0588842
P37235;P84074	HPCAL1;HPCA	Hippocalcin-like protein 1;Neuron-specific calcium-binding protein hippocalcin	-0.049693	0.218153
P37802	TAGLN2	Transgelin-2	-0.0844782	0.188375
P37837	TALDO1	Transaldolase	-0.650757	0.64862
P37840	SNCA	Alpha-synuclein	-0.0144728	0.00875511
P38117	ETFB	Electron transfer flavoprotein subunit beta	-0.104176	0.63774
P38159	RBMX	RNA-binding motif protein, X chromosome;RNA-binding motif protein, X chromosome, N-terminally processed	0.0215956	0.0385731
P38606	ATP6V1A	V-type proton ATPase catalytic subunit A	0.336552	0.911183
P38646	HSPA9	Stress-70 protein, mitochondrial	-0.206125	0.797634
P39019	RPS19	40S ribosomal protein S19	-0.340536	1.12015
P39023	RPL3	60S ribosomal protein L3	0.0852578	0.197387
P39687	ANP32A	Acidic leucine-rich nuclear phosphoprotein 32 family member A	-0.0924191	0.173518
P40121	CAPG	Macrophage-capping protein	-0.0346985	0.0634944
P40123	CAP2	Adenylyl cyclase-associated protein 2	0.759638	0.271151
P40227	CCT6A	T-complex protein 1 subunit zeta	0.715398	0.713509
P40429	RPL13A	60S ribosomal protein L13a	-0.569731	0.908495
P40925	MDH1	Malate dehydrogenase, cytoplasmic	-0.346363	0.455999
P40926	MDH2	Malate dehydrogenase, mitochondrial	-0.332836	0.457807
P40939	HADHA	Trifunctional enzyme subunit alpha, mitochondrial;Long-chain enoyl-CoA hydratase;Long chain 3-hydroxyacyl-CoA dehydrogenase	0.140451	1.38802
P41091;Q2VIR3	EIF2S3;EIF2S3L	Eukaryotic translation initiation factor 2 subunit 3;Putative eukaryotic translation initiation factor 2 subunit 3-like protein	-0.217139	0.739681
P41217	CD200	OX-2 membrane glycoprotein	-0.0408794	0.187051
P41222	PTGDS	Prostaglandin-H2 D-isomerase	-0.8059	0.54193
P41250	GARS	Glycine--tRNA ligase	0.0304221	0.150325
P41732	TSPAN7	Tetraspanin-7	0.259119	0.582169
P42025	ACTR1B	Beta-centractin	0.956532	1.10661
P42167;P42166	TMPO	Lamina-associated polypeptide 2, isoforms beta/gamma;Thymopoietin;Thymopentin;Lamina-associated polypeptide 2, isoform alpha;Thymopoietin;Thymopentin	-0.0928162	0.0658095
P42658	DPP6	Dipeptidyl aminopeptidase-like protein 6	-0.158375	0.398242
P42704	LRPPRC	Leucine-rich PPR motif-containing protein, mitochondrial	1.56597	0.547874
P42765	ACAA2	3-ketoacyl-CoA thiolase, mitochondrial	1.01518	0.724554
P43003	SLC1A3	Excitatory amino acid transporter 1	-0.373957	0.453293
P43004	SLC1A2	Excitatory amino acid transporter 2	0.614156	0.526086
P43007	SLC1A4	Neutral amino acid transporter A	-0.207688	0.62068
P43034	PAFAH1B1	Platelet-activating factor acetylhydrolase IB subunit alpha	0.0726373	0.300798
P43121	MCAM	Cell surface glycoprotein MUC18	-0.28889	0.309906
P43155	CRAT	Carnitine O-acetyltransferase	0.160374	0.348092
P43243	MATR3	Matrin-3	-0.31793	0.9943
P43304	GPD2	Glycerol-3-phosphate dehydrogenase, mitochondrial	-0.328618	1.11286
P43490	NAMPT	Nicotinamide phosphoribosyltransferase	0.985302	0.411638
P45381	ASPA	Aspartoacylase	-0.746575	0.459252
P45880	VDAC2	Voltage-dependent anion-selective channel protein 2	-0.231199	0.637479
P45954	ACADSB	Short/branched chain specific acyl-CoA dehydrogenase, mitochondrial	0.497212	1.17409
P45974	USP5	Ubiquitin carboxyl-terminal hydrolase 5	0.725144	0.442182
P45985	MAP2K4	Dual specificity mitogen-activated protein kinase kinase 4	0.714421	1.01011
P46108	CRK	Adapter molecule crk	-0.0984143	0.188062
P46109	CRKL	Crk-like protein	0.536356	2.26516
P46439	GSTM5	Glutathione S-transferase Mu 5	-1.31164	0.515233
P46459	NSF	Vesicle-fusing ATPase	0.747668	0.341903
P46777	RPL5	60S ribosomal protein L5	-0.15032	1.31589
P46778	RPL21	60S ribosomal protein L21	0.0582191	0.0727653
P46781	RPS9	40S ribosomal protein S9	0.0660075	0.091157
P46782	RPS5	40S ribosomal protein S5;40S ribosomal protein S5, N-terminally processed	-0.0231667	0.127641
P46783;Q9NQ39	RPS10;RPS10P5	40S ribosomal protein S10;Putative 40S ribosomal protein S10-like	-0.0445397	0.291483
P46821	MAP1B	Microtubule-associated protein 1B;MAP1B heavy chain;MAP1 light chain LC1	0.135437	0.31711
P46926	GNPDA1	Glucosamine-6-phosphate isomerase 1	-0.546622	0.792019
P46940	IQGAP1	Ras GTPase-activating-like protein IQGAP1	-0.0704088	0.339272
P46976	GYG1	Glycogenin-1	-0.927198	1.09533
P47755	CAPZA2	F-actin-capping protein subunit alpha-2	-0.350038	0.765176
P47756	CAPZB	F-actin-capping protein subunit beta	-0.186927	1.42237
P47813;O14602	EIF1AX;EIF1AY	Eukaryotic translation initiation factor 1A, X-chromosomal;Eukaryotic translation initiation factor 1A, Y-chromosomal	0.245463	0.319684
P48047	ATP5O	ATP synthase subunit O, mitochondrial	-0.440086	0.44601
P48147	PREP	Prolyl endopeptidase	0.398506	0.483514
P48163	ME1	NADP-dependent malic enzyme	-0.23567	0.509647
P48426	PIP4K2A	Phosphatidylinositol 5-phosphate 4-kinase type-2 alpha	0.0957624	0.309178
P48506	GCLC	Glutamate--cysteine ligase catalytic subunit	1.20404	1.26672
P48539	PCP4	Purkinje cell protein 4	0.0425193	0.088004
P48637	GSS	Glutathione synthetase	-0.24218	0.515032
P48643	CCT5	T-complex protein 1 subunit epsilon	0.227485	0.611152
P48735	IDH2	Isocitrate dehydrogenase [NADP], mitochondrial	2.12246	0.977464
P48739	PITPNB	Phosphatidylinositol transfer protein beta isoform	0.120288	1.17854
P49189	ALDH9A1	4-trimethylaminobutyraldehyde dehydrogenase	-0.329807	1.44946
P49207	RPL34	60S ribosomal protein L34	0.23508	0.512316
P49327	FASN	Fatty acid synthase;[Acyl-carrier-protein] S-acetyltransferase;[Acyl-carrier-protein] S-malonyltransferase;3-oxoacyl-[acyl-carrier-protein] synthase;3-oxoacyl-[acyl-carrier-protein] reductase;3-hydroxyacyl-[acyl-carrier-protein] dehydratase;Enoyl-[acyl-carrier-protein] reductase;Oleoyl-[acyl-carrier-protein] hydrolase	0.91634	2.34848
P49354	FNTA	Protein farnesyltransferase/geranylgeranyltransferase type-1 subunit alpha	-0.334199	1.22651
P49366	DHPS	Deoxyhypusine synthase	-0.71421	0.620558
P49368	CCT3	T-complex protein 1 subunit gamma	0.309572	0.563786
P49407;P32121	ARRB1;ARRB2	Beta-arrestin-1;Beta-arrestin-2	-0.378117	1.32027
P49418	AMPH	Amphiphysin	0.105015	1.0584
P49419	ALDH7A1	Alpha-aminoadipic semialdehyde dehydrogenase	-0.0889029	0.0763465
P49441	INPP1	Inositol polyphosphate 1-phosphatase	-0.0557818	0.186673
P49458	SRP9	Signal recognition particle 9 kDa protein	-0.070519	0.0870602
P49459;P63146	UBE2A;UBE2B	Ubiquitin-conjugating enzyme E2 A;Ubiquitin-conjugating enzyme E2 B	-0.0971336	0.148163
P49588	AARS	Alanine--tRNA ligase, cytoplasmic	1.37954	0.622676
P49589	CARS	Cysteine--tRNA ligase, cytoplasmic	-0.167046	0.224669
P49591	SARS	Serine--tRNA ligase, cytoplasmic	-0.199041	0.349337
P49720	PSMB3	Proteasome subunit beta type-3	-0.251941	0.819275
P49721	PSMB2	Proteasome subunit beta type-2	-0.547232	0.707948
P49748	ACADVL	Very long-chain specific acyl-CoA dehydrogenase, mitochondrial	-0.456821	0.97402
P49755	TMED10	Transmembrane emp24 domain-containing protein 10	0.343103	0.326125
P49758	RGS6	Regulator of G-protein signaling 6	-0.0229873	0.230524
P49773	HINT1	Histidine triad nucleotide-binding protein 1	0.34475	0.345123
P49802	RGS7	Regulator of G-protein signaling 7	0.136599	0.627517
P49821	NDUFV1	NADH dehydrogenase [ubiquinone] flavoprotein 1, mitochondrial	0.214316	0.256906
P49840	GSK3A	Glycogen synthase kinase-3 alpha	0.351458	0.855064
P49841	GSK3B	Glycogen synthase kinase-3 beta	1.02293	0.920757
P49902	NT5C2	Cytosolic purine 5-nucleotidase	-0.346758	0.826925
P49915	GMPS	GMP synthase [glutamine-hydrolyzing]	0.220847	1.74353
P50135	HNMT	Histamine N-methyltransferase	-0.478847	0.645443
P50148	GNAQ	Guanine nucleotide-binding protein G(q) subunit alpha	0.0819251	0.774517
P50150	GNG4	Guanine nucleotide-binding protein G(I)/G(S)/G(O) subunit gamma-4	-0.396182	1.03181
P50213	IDH3A	Isocitrate dehydrogenase [NAD] subunit alpha, mitochondrial	0.976254	1.21809
P50395	GDI2	Rab GDP dissociation inhibitor beta	-0.377837	0.659178
P50440	GATM	Glycine amidinotransferase, mitochondrial	-0.525296	1.14013
P50502;Q8IZP2;Q8NFI4	ST13;ST13P4;ST13P5	Hsc70-interacting protein;Putative protein FAM10A4;Putative protein FAM10A5	-0.406501	0.661827
P50570	DNM2	Dynamin-2	1.72729	0.317741
P50897	PPT1	Palmitoyl-protein thioesterase 1	-0.332083	0.40394
P50914	RPL14	60S ribosomal protein L14	0.134038	0.177146
P50990	CCT8	T-complex protein 1 subunit theta	0.0837615	0.265426
P50991	CCT4	T-complex protein 1 subunit delta	0.529813	0.729889
P50993	ATP1A2	Sodium/potassium-transporting ATPase subunit alpha-2	0.085497	0.370869
P50995	ANXA11	Annexin A11	-0.442424	1.00397
P51148	RAB5C	Ras-related protein Rab-5C	-0.327728	0.867117
P51149	RAB7A	Ras-related protein Rab-7a	-0.301932	0.606431
P51178	PLCD1	1-phosphatidylinositol 4,5-bisphosphate phosphodiesterase delta-1	0.0710976	0.193668
P51452	DUSP3	Dual specificity protein phosphatase 3	0.749194	1.66045
P51553	IDH3G	Isocitrate dehydrogenase [NAD] subunit gamma, mitochondrial	0.799958	1.81919
P51572	BCAP31	B-cell receptor-associated protein 31	0.586622	0.38915
P51608	MECP2	Methyl-CpG-binding protein 2	-0.568717	0.566399
P51649	ALDH5A1	Succinate-semialdehyde dehydrogenase, mitochondrial	-0.0617766	0.204566
P51659	HSD17B4	Peroxisomal multifunctional enzyme type 2;(3R)-hydroxyacyl-CoA dehydrogenase;Enoyl-CoA hydratase 2	-0.0913	0.483443
P51665	PSMD7	26S proteasome non-ATPase regulatory subunit 7	0.126161	0.128291
P51674	GPM6A	Neuronal membrane glycoprotein M6-a	-0.0668964	0.715251
P51693	APLP1	Amyloid-like protein 1;C30	-0.604853	0.585058
P51808	DYNLT3	Dynein light chain Tctex-type 3	0.0743407	0.198611
P51858	HDGF	Hepatoma-derived growth factor	-0.099374	0.180543
P51888	PRELP	Prolargin	-0.782459	0.765292
P51991	HNRNPA3	Heterogeneous nuclear ribonucleoprotein A3	1.67157	0.898269
P52209	PGD	6-phosphogluconate dehydrogenase, decarboxylating	-0.297609	0.56206
P52272	HNRNPM	Heterogeneous nuclear ribonucleoprotein M	0.76027	0.541367
P52306	RAP1GDS1	Rap1 GTPase-GDP dissociation stimulator 1	1.72053	1.33567
P52565	ARHGDIA	Rho GDP-dissociation inhibitor 1	-0.0555362	0.158031
P52597	HNRNPF	Heterogeneous nuclear ribonucleoprotein F;Heterogeneous nuclear ribonucleoprotein F, N-terminally processed	0.30863	0.750762
P52758	HRSP12	Ribonuclease UK114	-0.273297	0.76225
P52815	MRPL12	39S ribosomal protein L12, mitochondrial	0.233979	1.11865
P52888	THOP1	Thimet oligopeptidase	-0.431261	0.480165
P52907	CAPZA1	F-actin-capping protein subunit alpha-1	-0.291829	0.791844
P52943	CRIP2	Cysteine-rich protein 2	1.30609	0.656455
P53004	BLVRA	Biliverdin reductase A	-0.213792	0.414041
P53041	PPP5C	Serine/threonine-protein phosphatase 5	-0.288862	0.888875
P53365	ARFIP2	Arfaptin-2	-0.197219	0.862912
P53396	ACLY	ATP-citrate synthase	0.308512	1.49838
P53597	SUCLG1	Succinyl-CoA ligase [ADP/GDP-forming] subunit alpha, mitochondrial	2.12878	0.758445
P53621	COPA	Coatomer subunit alpha;Xenin;Proxenin	1.29425	0.264238
P53675	CLTCL1	Clathrin heavy chain 2	0.610868	0.520274
P53680	AP2S1	AP-2 complex subunit sigma	0.0619437	0.480452
P53990	IST1	IST1 homolog	0.18326	0.424889
P53999	SUB1	Activated RNA polymerase II transcriptional coactivator p15	-0.262092	0.448282
P54289	CACNA2D1	Voltage-dependent calcium channel subunit alpha-2/delta-1;Voltage-dependent calcium channel subunit alpha-2-1;Voltage-dependent calcium channel subunit delta-1	-0.099086	0.256573
P54577	YARS	Tyrosine--tRNA ligase, cytoplasmic;Tyrosine--tRNA ligase, cytoplasmic, N-terminally processed	0.299408	1.09381
P54578	USP14	Ubiquitin carboxyl-terminal hydrolase 14	0.59214	1.37297
P54652	HSPA2	Heat shock-related 70 kDa protein 2	-0.79666	0.891047
P54687	BCAT1	Branched-chain-amino-acid aminotransferase, cytosolic	-0.253402	0.428843
P54707	ATP12A	Potassium-transporting ATPase alpha chain 2	-0.0541642	0.199045
P54709	ATP1B3	Sodium/potassium-transporting ATPase subunit beta-3	-0.322262	0.716038
P54727;P54725	RAD23B;RAD23A	UV excision repair protein RAD23 homolog B;UV excision repair protein RAD23 homolog A	-0.276409	0.420272
P54750	PDE1A	Calcium/calmodulin-dependent 3,5-cyclic nucleotide phosphodiesterase 1A	0.345098	0.646815
P54819	AK2	Adenylate kinase 2, mitochondrial;Adenylate kinase 2, mitochondrial, N-terminally processed	-0.463265	0.800636
P54920	NAPA	Alpha-soluble NSF attachment protein	0.0628194	0.22659
P55010	EIF5	Eukaryotic translation initiation factor 5	1.89273	0.725831
P55036	PSMD4	26S proteasome non-ATPase regulatory subunit 4	0.27234	0.594199
P55060	CSE1L	Exportin-2	1.54675	0.384082
P55072	VCP	Transitional endoplasmic reticulum ATPase	-0.41057	0.662165
P55084	HADHB	Trifunctional enzyme subunit beta, mitochondrial;3-ketoacyl-CoA thiolase	0.331408	0.720151
P55087	AQP4	Aquaporin-4	-0.689757	0.497815
P55209	NAP1L1	Nucleosome assembly protein 1-like 1	0.640697	1.45557
P55263	ADK	Adenosine kinase	-0.348707	0.823075
P55290	CDH13	Cadherin-13	-0.186569	0.906388
P55327	TPD52	Tumor protein D52	-0.486626	0.788393
P55769	NHP2L1	NHP2-like protein 1;NHP2-like protein 1, N-terminally processed	0.00759247	0.0152848
P55786	NPEPPS	Puromycin-sensitive aminopeptidase	-0.145313	0.238377
P55809	OXCT1	Succinyl-CoA:3-ketoacid coenzyme A transferase 1, mitochondrial	0.309098	0.764653
P55884	EIF3B	Eukaryotic translation initiation factor 3 subunit B	0.309525	0.984937
P55957	BID	BH3-interacting domain death agonist;BH3-interacting domain death agonist p15;BH3-interacting domain death agonist p13;BH3-interacting domain death agonist p11	0.0502844	0.429374
P56134	ATP5J2	ATP synthase subunit f, mitochondrial	0.325735	0.32137
P56181	NDUFV3	NADH dehydrogenase [ubiquinone] flavoprotein 3, mitochondrial	-0.444509	0.623637
P56192	MARS	Methionine--tRNA ligase, cytoplasmic	1.1505	0.489197
P56211	ARPP19	cAMP-regulated phosphoprotein 19	-0.256899	0.449136
P57087	JAM2	Junctional adhesion molecule B	-0.353412	0.234955
P58546	MTPN	Myotrophin	-0.136082	0.267293
P59768	GNG2	Guanine nucleotide-binding protein G(I)/G(S)/G(O) subunit gamma-2	-0.557526	1.90399
P59998	ARPC4	Actin-related protein 2/3 complex subunit 4	-0.0561025	0.14142
P60033	CD81	CD81 antigen	-0.00846206	0.02349
P60174	TPI1	Triosephosphate isomerase	-0.235799	0.623772
P60201	PLP1	Myelin proteolipid protein	-0.232986	0.26797
P60520	GABARAPL2	Gamma-aminobutyric acid receptor-associated protein-like 2	-0.303312	0.630252
P60660	MYL6	Myosin light polypeptide 6	0.397759	0.358048
P60709;P63261	ACTB;ACTG1	Actin, cytoplasmic 1;Actin, cytoplasmic 1, N-terminally processed;Actin, cytoplasmic 2;Actin, cytoplasmic 2, N-terminally processed	0.21325	1.28617
P60866	RPS20	40S ribosomal protein S20	-0.343907	0.718049
P60880	SNAP25	Synaptosomal-associated protein 25	0.363096	0.725065
P60891;P21108	PRPS1;PRPS1L1	Ribose-phosphate pyrophosphokinase 1;Ribose-phosphate pyrophosphokinase 3	-0.272025	0.310036
P60900	PSMA6	Proteasome subunit alpha type-6	-0.354038	0.640968
P60953	CDC42	Cell division control protein 42 homolog	-0.14664	0.715597
P60981	DSTN	Destrin	1.24366	2.7607
P60983	GMFB	Glia maturation factor beta	-0.428606	0.66915
P61006	RAB8A	Ras-related protein Rab-8A	-0.393231	0.790435
P61011	SRP54	Signal recognition particle 54 kDa protein	0.324149	0.382068
P61018	RAB4B	Ras-related protein Rab-4B	-0.256771	0.3728
P61019	RAB2A	Ras-related protein Rab-2A	-0.114619	1.11917
P61020	RAB5B	Ras-related protein Rab-5B	-0.453024	0.885838
P61026	RAB10	Ras-related protein Rab-10	-0.248115	1.23453
P61081	UBE2M	NEDD8-conjugating enzyme Ubc12	-0.169864	0.22635
P61086	UBE2K	Ubiquitin-conjugating enzyme E2 K	-0.209692	0.488356
P61088;Q5JXB2	UBE2N;UBE2NL	Ubiquitin-conjugating enzyme E2 N;Putative ubiquitin-conjugating enzyme E2 N-like	-0.0569684	0.152348
P61106	RAB14	Ras-related protein Rab-14	-0.0671328	0.1979
P61158	ACTR3	Actin-related protein 3	0.100776	0.669583
P61160	ACTR2	Actin-related protein 2	0.233444	2.008
P61163	ACTR1A	Alpha-centractin	0.447245	0.829597
P61201	COPS2	COP9 signalosome complex subunit 2	0.66573	1.45272
P61204;P84077;P18085	ARF3;ARF1;ARF4	ADP-ribosylation factor 3;ADP-ribosylation factor 1;ADP-ribosylation factor 4	-0.356325	0.500393
P61247	RPS3A	40S ribosomal protein S3a	0.0427391	0.2966
P61266	STX1B	Syntaxin-1B	0.346146	0.499544
P61313	RPL15	60S ribosomal protein L15	-0.0654608	1.1633
P61328;Q92915	FGF12;FGF14	Fibroblast growth factor 12;Fibroblast growth factor 14	-0.599269	0.650327
P61421	ATP6V0D1	V-type proton ATPase subunit d 1	0.331793	0.351464
P61457;Q9H0N5	PCBD1;PCBD2	Pterin-4-alpha-carbinolamine dehydratase;Pterin-4-alpha-carbinolamine dehydratase 2	-0.276565	0.919836
P61586;P08134	RHOA;RHOC	Transforming protein RhoA;Rho-related GTP-binding protein RhoC	-0.25556	1.46365
P61601	NCALD	Neurocalcin-delta	-0.109871	0.266481
P61604	HSPE1	10 kDa heat shock protein, mitochondrial	-0.166844	0.335315
P61758	VBP1	Prefoldin subunit 3	-0.0621218	0.504053
P61764	STXBP1	Syntaxin-binding protein 1	1.40036	0.971448
P61769	B2M	Beta-2-microglobulin;Beta-2-microglobulin form pI 5.3	-0.0942479	0.0630674
P61916	NPC2	Epididymal secretory protein E1	-0.647923	0.652601
P61956;Q6EEV6;P55854	SUMO2;SUMO4;SUMO3	Small ubiquitin-related modifier 2;Small ubiquitin-related modifier 4;Small ubiquitin-related modifier 3	-0.389267	0.951574
P61960	UFM1	Ubiquitin-fold modifier 1	-0.0112723	0.0104248
P61970	NUTF2	Nuclear transport factor 2	-0.372061	0.702907
P61978	HNRNPK	Heterogeneous nuclear ribonucleoprotein K	0.0834479	0.940168
P61981	YWHAG	14-3-3 protein gamma;14-3-3 protein gamma, N-terminally processed	2.25391	0.6108
P62072	TIMM10	Mitochondrial import inner membrane translocase subunit Tim10	-0.331165	1.2241
P62081	RPS7	40S ribosomal protein S7	0.00809556	0.0543839
P62136;P36873	PPP1CA;PPP1CC	Serine/threonine-protein phosphatase PP1-alpha catalytic subunit;Serine/threonine-protein phosphatase PP1-gamma catalytic subunit	-0.0940583	0.209704
P62140	PPP1CB	Serine/threonine-protein phosphatase PP1-beta catalytic subunit	-0.105219	0.203623
P62166	NCS1	Neuronal calcium sensor 1	-0.27868	0.574095
P62241	RPS8	40S ribosomal protein S8	-0.238028	0.436166
P62244	RPS15A	40S ribosomal protein S15a	-0.0820043	0.366936
P62249	RPS16	40S ribosomal protein S16	-0.32824	1.31953
P62258	YWHAE	14-3-3 protein epsilon	0.773173	1.36111
P62263	RPS14	40S ribosomal protein S14	-0.170918	0.755335
P62266	RPS23	40S ribosomal protein S23	-0.0954972	0.128681
P62269	RPS18	40S ribosomal protein S18	0.0100246	0.0327036
P62277	RPS13	40S ribosomal protein S13	-0.11896	0.0721375
P62280	RPS11	40S ribosomal protein S11	0.205167	0.116857
P62316	SNRPD2	Small nuclear ribonucleoprotein Sm D2	-0.462107	1.22782
P62328	TMSB4X	Thymosin beta-4;Hematopoietic system regulatory peptide	-0.0609255	0.321876
P62333	PSMC6	26S protease regulatory subunit 10B	0.454703	0.317928
P62424	RPL7A	60S ribosomal protein L7a	-0.344712	1.28522
P62495	ETF1	Eukaryotic peptide chain release factor subunit 1	-0.454913	1.91882
P62701;P22090;Q8TD47	RPS4X;RPS4Y1;RPS4Y2	40S ribosomal protein S4, X isoform;40S ribosomal protein S4, Y isoform 1;40S ribosomal protein S4, Y isoform 2	-0.0749896	0.199452
P62714	PPP2CB	Serine/threonine-protein phosphatase 2A catalytic subunit beta isoform	-0.338691	0.495086
P62745	RHOB	Rho-related GTP-binding protein RhoB	-0.165104	0.512682
P62750	RPL23A	60S ribosomal protein L23a	-0.243717	0.459438
P62760	VSNL1	Visinin-like protein 1	-0.101603	0.32039
P62805	HIST1H4A	Histone H4	-0.522406	0.525453
P62820	RAB1A	Ras-related protein Rab-1A	-0.156776	1.66076
P62826	RAN	GTP-binding nuclear protein Ran	0.332032	0.664071
P62834	RAP1A	Ras-related protein Rap-1A	-0.453655	0.621367
P62837;P61077;Q9Y2X8;P51668	UBE2D2;UBE2D3;UBE2D4;UBE2D1	Ubiquitin-conjugating enzyme E2 D2;Ubiquitin-conjugating enzyme E2 D3;Ubiquitin-conjugating enzyme E2 D4;Ubiquitin-conjugating enzyme E2 D1	-0.00330563	0.00695123
P62847	RPS24	40S ribosomal protein S24	-0.029415	0.0536433
P62851	RPS25	40S ribosomal protein S25	0.108401	0.833276
P62873	GNB1	Guanine nucleotide-binding protein G(I)/G(S)/G(T) subunit beta-1	-0.156232	0.310212
P62879	GNB2	Guanine nucleotide-binding protein G(I)/G(S)/G(T) subunit beta-2	1.075	0.995659
P62899	RPL31	60S ribosomal protein L31	-0.244135	0.349354
P62906	RPL10A	60S ribosomal protein L10a	-0.238544	1.55954
P62913	RPL11	60S ribosomal protein L11	-0.103404	0.457675
P62917	RPL8	60S ribosomal protein L8	-0.0483788	1.62382
P62937	PPIA	Peptidyl-prolyl cis-trans isomerase A;Peptidyl-prolyl cis-trans isomerase A, N-terminally processed	0.267671	0.566285
P62942	FKBP1A	Peptidyl-prolyl cis-trans isomerase FKBP1A	0.0236556	0.0875405
P62987;P62979;P0CG47;P0CG48	UBA52;RPS27A;UBB;UBC	Ubiquitin-60S ribosomal protein L40;Ubiquitin;60S ribosomal protein L40;Ubiquitin-40S ribosomal protein S27a;Ubiquitin;40S ribosomal protein S27a;Polyubiquitin-B;Ubiquitin;Polyubiquitin-C;Ubiquitin	-0.416899	0.731918
P62993	GRB2	Growth factor receptor-bound protein 2	-0.425297	0.651152
P62995	TRA2B	Transformer-2 protein homolog beta	0.0691449	0.682546
P63000	RAC1	Ras-related C3 botulinum toxin substrate 1	-0.0803198	0.881379
P63010	AP2B1	AP-2 complex subunit beta	-0.0780405	0.243923
P63027;Q15836	VAMP2;VAMP3	Vesicle-associated membrane protein 2;Vesicle-associated membrane protein 3	0.271262	1.15703
P63092;Q5JWF2	GNAS	Guanine nucleotide-binding protein G(s) subunit alpha isoforms short;Guanine nucleotide-binding protein G(s) subunit alpha isoforms XLas	-0.199873	0.245017
P63096;P08754	GNAI1;GNAI3	Guanine nucleotide-binding protein G(i) subunit alpha-1;Guanine nucleotide-binding protein G(k) subunit alpha	-0.163389	0.589433
P63098	PPP3R1	Calcineurin subunit B type 1	-0.297109	0.677606
P63104	YWHAZ	14-3-3 protein zeta/delta	1.27708	1.85591
P63151	PPP2R2A	Serine/threonine-protein phosphatase 2A 55 kDa regulatory subunit B alpha isoform	0.488685	1.39963
P63172	DYNLT1	Dynein light chain Tctex-type 1	-0.0635157	0.0974766
P63208	SKP1	S-phase kinase-associated protein 1	-0.228727	0.855644
P63220	RPS21	40S ribosomal protein S21	-0.432389	0.919447
P63241;Q6IS14	EIF5A;EIF5AL1	Eukaryotic translation initiation factor 5A-1;Eukaryotic translation initiation factor 5A-1-like	0.494254	1.98242
P63244	GNB2L1	Guanine nucleotide-binding protein subunit beta-2-like 1;Guanine nucleotide-binding protein subunit beta-2-like 1, N-terminally processed	0.249191	0.520802
P63279	UBE2I	SUMO-conjugating enzyme UBC9	-0.181345	0.216046
P67775	PPP2CA	Serine/threonine-protein phosphatase 2A catalytic subunit alpha isoform	0.413119	0.998276
P67870	CSNK2B	Casein kinase II subunit beta	0.296667	1.73112
P67936	TPM4	Tropomyosin alpha-4 chain	-0.175551	1.53762
P68032;P63267;P68133;P62736	ACTC1;ACTG2;ACTA1;ACTA2	Actin, alpha cardiac muscle 1;Actin, gamma-enteric smooth muscle;Actin, alpha skeletal muscle;Actin, aortic smooth muscle	0.295522	0.451556
P68036;A0A1B0GUS4	UBE2L3	Ubiquitin-conjugating enzyme E2 L3	-0.405324	0.644343
P68363	TUBA1B	Tubulin alpha-1B chain	1.88068	0.362754
P68366	TUBA4A	Tubulin alpha-4A chain	1.82597	0.363558
P68371	TUBB4B	Tubulin beta-4B chain	1.96527	0.365183
P68400;Q8NEV1	CSNK2A1;CSNK2A3	Casein kinase II subunit alpha;Casein kinase II subunit alpha 3	0.212242	1.10109
P68402	PAFAH1B2	Platelet-activating factor acetylhydrolase IB subunit beta	-0.0746368	0.189603
P68871	HBB	Hemoglobin subunit beta;LVV-hemorphin-7;Spinorphin	0.222692	0.146289
P69892;P69891	HBG2;HBG1	Hemoglobin subunit gamma-2;Hemoglobin subunit gamma-1	0.32551	0.20947
P69905	HBA1	Hemoglobin subunit alpha	0.123354	0.0989474
P78324	SIRPA	Tyrosine-protein phosphatase non-receptor type substrate 1	-0.131595	0.19706
P78352	DLG4	Disks large homolog 4	-0.145795	0.392319
P78357	CNTNAP1	Contactin-associated protein 1	-0.198396	0.387645
P78371	CCT2	T-complex protein 1 subunit beta	0.551219	0.950641
P78417	GSTO1	Glutathione S-transferase omega-1	-0.38729	0.489335
P78559	MAP1A	Microtubule-associated protein 1A;MAP1A heavy chain;MAP1 light chain LC2	0.163363	0.552178
P80404	ABAT	4-aminobutyrate aminotransferase, mitochondrial	-0.077675	1.2798
P80723	BASP1	Brain acid soluble protein 1	-0.253155	1.98276
P83731	RPL24	60S ribosomal protein L24	-0.409516	0.578529
P83916	CBX1	Chromobox protein homolog 1	-0.148616	1.63467
P84085	ARF5	ADP-ribosylation factor 5	0.234263	0.560709
P84090	ERH	Enhancer of rudimentary homolog	0.44634	0.653996
P84103	SRSF3	Serine/arginine-rich splicing factor 3	-0.281932	0.436316
P84243;Q71DI3;Q16695;P68431	H3F3A;HIST2H3A;HIST3H3;HIST1H3A	Histone H3.3;Histone H3.2;Histone H3.1t;Histone H3.1	-0.629714	0.644049
P99999	CYCS	Cytochrome c	-0.398332	0.444705
Q00059	TFAM	Transcription factor A, mitochondrial	-0.0887561	1.28819
Q00169	PITPNA	Phosphatidylinositol transfer protein alpha isoform	-0.224086	0.740001
Q00325	SLC25A3	Phosphate carrier protein, mitochondrial	-0.105606	0.14857
Q00535	CDK5	Cyclin-dependent-like kinase 5	0.399882	0.471949
Q00577	PURA	Transcriptional activator protein Pur-alpha	0.18518	0.263689
Q00610	CLTC	Clathrin heavy chain 1	0.693384	1.24929
Q00688	FKBP3	Peptidyl-prolyl cis-trans isomerase FKBP3	0.0402827	0.08656
Q00765	REEP5	Receptor expression-enhancing protein 5	0.355427	0.541855
Q00796	SORD	Sorbitol dehydrogenase	-0.0426308	0.137614
Q00839	HNRNPU	Heterogeneous nuclear ribonucleoprotein U	1.01458	0.853031
Q01082	SPTBN1	Spectrin beta chain, non-erythrocytic 1	0.401014	1.68845
Q01105;P0DME0	SET;SETSIP	Protein SET;Protein SETSIP	-0.401981	0.61657
Q01469	FABP5	Fatty acid-binding protein, epidermal	-0.318008	1.05886
Q01484	ANK2	Ankyrin-2	1.29311	0.819023
Q01518	CAP1	Adenylyl cyclase-associated protein 1	-0.202429	0.737396
Q01813	PFKP	ATP-dependent 6-phosphofructokinase, platelet type	0.566759	0.35121
Q01814	ATP2B2	Plasma membrane calcium-transporting ATPase 2	0.028228	0.171711
Q01844	EWSR1	RNA-binding protein EWS	-0.327846	0.655875
Q01968	OCRL	Inositol polyphosphate 5-phosphatase OCRL-1	0.951291	0.540129
Q01995	TAGLN	Transgelin	0.684791	0.196281
Q02218	OGDH	2-oxoglutarate dehydrogenase, mitochondrial	1.27318	0.629988
Q02246	CNTN2	Contactin-2	-0.35053	0.473781
Q02252	ALDH6A1	Methylmalonate-semialdehyde dehydrogenase [acylating], mitochondrial	-0.195648	0.279798
Q02338	BDH1	D-beta-hydroxybutyrate dehydrogenase, mitochondrial	-0.332857	0.814513
Q02750	MAP2K1	Dual specificity mitogen-activated protein kinase kinase 1	1.31315	1.75057
Q02790	FKBP4	Peptidyl-prolyl cis-trans isomerase FKBP4;Peptidyl-prolyl cis-trans isomerase FKBP4, N-terminally processed	-0.0394163	0.119017
Q02818	NUCB1	Nucleobindin-1	-0.00286771	0.00457939
Q02878	RPL6	60S ribosomal protein L6	0.132657	0.175944
Q02952	AKAP12	A-kinase anchor protein 12	-0.099864	1.03371
Q02978	SLC25A11	Mitochondrial 2-oxoglutarate/malate carrier protein	-0.608104	0.572315
Q03001	DST	Dystonin	1.54974	1.22037
Q03013	GSTM4	Glutathione S-transferase Mu 4	-0.295582	0.117216
Q03252	LMNB2	Lamin-B2	-0.876046	1.41801
Q04637	EIF4G1	Eukaryotic translation initiation factor 4 gamma 1	0.847956	1.18895
Q04760	GLO1	Lactoylglutathione lyase	-0.259353	0.472139
Q04837	SSBP1	Single-stranded DNA-binding protein, mitochondrial	-0.233367	0.514516
Q04917	YWHAH	14-3-3 protein eta	0.738771	1.32402
Q05086	UBE3A	Ubiquitin-protein ligase E3A	0.0114825	0.0447853
Q05193	DNM1	Dynamin-1	1.4538	0.318528
Q05329	GAD2	Glutamate decarboxylase 2	1.00673	0.521526
Q05639	EEF1A2	Elongation factor 1-alpha 2	0.964759	2.27736
Q06124	PTPN11	Tyrosine-protein phosphatase non-receptor type 11	-0.16752	0.307119
Q06323	PSME1	Proteasome activator complex subunit 1	-0.343003	1.26844
Q06830	PRDX1	Peroxiredoxin-1	-0.55161	0.480733
Q07020	RPL18	60S ribosomal protein L18	-0.0932079	0.339907
Q07021	C1QBP	Complement component 1 Q subcomponent-binding protein, mitochondrial	-0.110149	0.350607
Q07666	KHDRBS1	KH domain-containing, RNA-binding, signal transduction-associated protein 1	-0.134615	0.206624
Q07866	KLC1	Kinesin light chain 1	1.06302	0.997293
Q07954	LRP1	Prolow-density lipoprotein receptor-related protein 1;Low-density lipoprotein receptor-related protein 1 85 kDa subunit;Low-density lipoprotein receptor-related protein 1 515 kDa subunit;Low-density lipoprotein receptor-related protein 1 intracellular domain	-0.135363	1.15806
Q07955	SRSF1	Serine/arginine-rich splicing factor 1	0.111597	0.223041
Q07960	ARHGAP1	Rho GTPase-activating protein 1	1.0684	0.43251
Q08174	PCDH1	Protocadherin-1	0.00342431	0.0129394
Q08209	PPP3CA	Serine/threonine-protein phosphatase 2B catalytic subunit alpha isoform	-0.167568	0.832843
Q08211	DHX9	ATP-dependent RNA helicase A	0.154468	0.900717
Q08257	CRYZ	Quinone oxidoreductase	0.0244702	0.0180561
Q08380	LGALS3BP	Galectin-3-binding protein	-0.567859	0.456545
Q08495	DMTN	Dematin	0.894413	0.903067
Q08722	CD47	Leukocyte surface antigen CD47	0.00306506	0.0101683
Q08AM6	VAC14	Protein VAC14 homolog	-0.0641982	0.377107
Q09666	AHNAK	Neuroblast differentiation-associated protein AHNAK	-0.335926	0.473449
Q10567	AP1B1	AP-1 complex subunit beta-1	0.194011	1.55412
Q10713	PMPCA	Mitochondrial-processing peptidase subunit alpha	0.181794	0.132309
Q12765	SCRN1	Secernin-1	0.492075	0.622277
Q12860	CNTN1	Contactin-1	-0.191106	0.392788
Q12874	SF3A3	Splicing factor 3A subunit 3	0.191145	0.423178
Q12904	AIMP1	Aminoacyl tRNA synthase complex-interacting multifunctional protein 1;Endothelial monocyte-activating polypeptide 2	-0.140258	0.204257
Q12905	ILF2	Interleukin enhancer-binding factor 2	-0.362001	1.12748
Q12906	ILF3	Interleukin enhancer-binding factor 3	-0.0987291	0.277591
Q12926;P26378	ELAVL2;ELAVL4	ELAV-like protein 2;ELAV-like protein 4	-0.332814	0.869223
Q12931	TRAP1	Heat shock protein 75 kDa, mitochondrial	0.776722	1.12574
Q12959	DLG1	Disks large homolog 1	-0.0602274	0.20425
Q12974;Q93096	PTP4A2;PTP4A1	Protein tyrosine phosphatase type IVA 2;Protein tyrosine phosphatase type IVA 1	0.110943	0.362668
Q13011	ECH1	Delta(3,5)-Delta(2,4)-dienoyl-CoA isomerase, mitochondrial	-0.497118	0.505139
Q13126	MTAP	S-methyl-5-thioadenosine phosphorylase	-0.208598	0.669925
Q13148	TARDBP	TAR DNA-binding protein 43	0.734174	0.622032
Q13153	PAK1	Serine/threonine-protein kinase PAK 1	0.0560278	0.121353
Q13162	PRDX4	Peroxiredoxin-4	-0.280613	0.347779
Q13177	PAK2	Serine/threonine-protein kinase PAK 2;PAK-2p27;PAK-2p34	-0.090554	1.17658
Q13185	CBX3	Chromobox protein homolog 3	0.232501	0.622693
Q13200	PSMD2	26S proteasome non-ATPase regulatory subunit 2	0.226463	0.26033
Q13228	SELENBP1	Selenium-binding protein 1	-0.33686	1.28699
Q13303	KCNAB2	Voltage-gated potassium channel subunit beta-2	-0.0912496	0.252506
Q13310	PABPC4	Polyadenylate-binding protein 4	0.178038	1.51014
Q13363	CTBP1	C-terminal-binding protein 1	0.234619	0.582322
Q13367	AP3B2	AP-3 complex subunit beta-2	0.329815	0.272516
Q13409	DYNC1I2	Cytoplasmic dynein 1 intermediate chain 2	0.3483	0.697538
Q13423	NNT	NAD(P) transhydrogenase, mitochondrial	0.377653	0.56969
Q13424	SNTA1	Alpha-1-syntrophin	0.967148	0.563891
Q13442	PDAP1	28 kDa heat- and acid-stable phosphoprotein	-0.0723145	0.242826
Q13449	LSAMP	Limbic system-associated membrane protein	-0.474306	0.67904
Q13491	GPM6B	Neuronal membrane glycoprotein M6-b	-0.462841	0.447565
Q13492	PICALM	Phosphatidylinositol-binding clathrin assembly protein	0.0868361	0.135616
Q13509	TUBB3	Tubulin beta-3 chain	2.1719	0.401625
Q13510	ASAH1	Acid ceramidase;Acid ceramidase subunit alpha;Acid ceramidase subunit beta	-0.563909	0.54006
Q13526	PIN1	Peptidyl-prolyl cis-trans isomerase NIMA-interacting 1	1.86223	0.501247
Q13554	CAMK2B	Calcium/calmodulin-dependent protein kinase type II subunit beta	0.737728	0.309771
Q13555	CAMK2G	Calcium/calmodulin-dependent protein kinase type II subunit gamma	0.806679	0.408023
Q13561	DCTN2	Dynactin subunit 2	0.80778	1.75054
Q13596	SNX1	Sorting nexin-1	0.178356	0.455798
Q13618	CUL3	Cullin-3	0.145846	0.506231
Q13620	CUL4B	Cullin-4B	-0.0562727	0.439809
Q13642	FHL1	Four and a half LIM domains protein 1	1.20799	0.921152
Q13740	ALCAM	CD166 antigen	-0.359992	0.839666
Q13813	SPTAN1	Spectrin alpha chain, non-erythrocytic 1	0.163126	1.03883
Q13825	AUH	Methylglutaconyl-CoA hydratase, mitochondrial	-0.219128	0.621955
Q13838;O00148	DDX39B;DDX39A	Spliceosome RNA helicase DDX39B;ATP-dependent RNA helicase DDX39A	0.250419	1.67543
Q13867	BLMH	Bleomycin hydrolase	0.297554	0.551235
Q13885	TUBB2A	Tubulin beta-2A chain	2.00023	0.364075
Q13907	IDI1	Isopentenyl-diphosphate Delta-isomerase 1	0.101377	0.260498
Q14008	CKAP5	Cytoskeleton-associated protein 5	0.078286	0.0556798
Q14011	CIRBP	Cold-inducible RNA-binding protein	0.383309	0.518022
Q14019	COTL1	Coactosin-like protein	-0.381317	1.14023
Q14103	HNRNPD	Heterogeneous nuclear ribonucleoprotein D0	0.669801	0.941417
Q14108	SCARB2	Lysosome membrane protein 2	-0.26583	0.422577
Q14118	DAG1	Dystroglycan;Alpha-dystroglycan;Beta-dystroglycan	-0.346023	0.389902
Q14139	UBE4A	Ubiquitin conjugation factor E4 A	0.323955	0.449298
Q14141	SEPT6	Septin-6	0.0183479	0.954294
Q14152	EIF3A	Eukaryotic translation initiation factor 3 subunit A	0.148056	2.01056
Q14155	ARHGEF7	Rho guanine nucleotide exchange factor 7	0.466331	0.620329
Q14194	CRMP1	Dihydropyrimidinase-related protein 1	0.142056	0.574562
Q14195	DPYSL3	Dihydropyrimidinase-related protein 3	-0.376332	0.659429
Q14203	DCTN1	Dynactin subunit 1	0.788873	1.00397
Q14204	DYNC1H1	Cytoplasmic dynein 1 heavy chain 1	1.20954	0.478308
Q14240	EIF4A2	Eukaryotic initiation factor 4A-II;Eukaryotic initiation factor 4A-II, N-terminally processed	0.492498	1.15128
Q14247	CTTN	Src substrate cortactin	0.603602	0.54146
Q14254	FLOT2	Flotillin-2	0.00210721	0.00399649
Q14257	RCN2	Reticulocalbin-2	1.56938	0.486938
Q14289	PTK2B	Protein-tyrosine kinase 2-beta	0.453113	0.385497
Q14344	GNA13	Guanine nucleotide-binding protein subunit alpha-13	0.0446312	0.496501
Q14353	GAMT	Guanidinoacetate N-methyltransferase	0.210079	0.366925
Q14376	GALE	UDP-glucose 4-epimerase	-0.270172	0.306101
Q14416	GRM2	Metabotropic glutamate receptor 2	0.125886	0.545575
Q14515	SPARCL1	SPARC-like protein 1	0.147245	0.541714
Q14558	PRPSAP1	Phosphoribosyl pyrophosphate synthase-associated protein 1	-0.351072	1.26626
Q14576	ELAVL3	ELAV-like protein 3	-0.355195	0.563013
Q14624	ITIH4	Inter-alpha-trypsin inhibitor heavy chain H4;70 kDa inter-alpha-trypsin inhibitor heavy chain H4;35 kDa inter-alpha-trypsin inhibitor heavy chain H4	0.77317	0.272598
Q14697	GANAB	Neutral alpha-glucosidase AB	0.854568	1.39617
Q14738	PPP2R5D	Serine/threonine-protein phosphatase 2A 56 kDa regulatory subunit delta isoform	0.700186	0.43692
Q14764	MVP	Major vault protein	-0.0705766	0.178616
Q14847	LASP1	LIM and SH3 domain protein 1	0.555162	0.816922
Q14894	CRYM	Ketimine reductase mu-crystallin	0.533747	1.49748
Q14914	PTGR1	Prostaglandin reductase 1	-0.131523	0.49428
Q14974	KPNB1	Importin subunit beta-1	0.474785	0.659989
Q14982	OPCML	Opioid-binding protein/cell adhesion molecule	-0.157427	0.588304
Q14CZ8	HEPACAM	Hepatocyte cell adhesion molecule	-0.172058	0.489605
Q15008	PSMD6	26S proteasome non-ATPase regulatory subunit 6	0.225061	0.17221
Q15019	SEPT2	Septin-2	-0.150529	0.352656
Q15041	ARL6IP1	ADP-ribosylation factor-like protein 6-interacting protein 1	0.511792	0.440273
Q15046	KARS	Lysine--tRNA ligase	0.848151	0.712934
Q15075	EEA1	Early endosome antigen 1	0.103721	0.868917
Q15084	PDIA6	Protein disulfide-isomerase A6	-0.138175	0.538491
Q15102	PAFAH1B3	Platelet-activating factor acetylhydrolase IB subunit gamma	0.648931	1.09971
Q15119	PDK2	[Pyruvate dehydrogenase (acetyl-transferring)] kinase isozyme 2, mitochondrial	-0.484519	1.04666
Q15120	PDK3	[Pyruvate dehydrogenase (acetyl-transferring)] kinase isozyme 3, mitochondrial	0.407771	0.528129
Q15121	PEA15	Astrocytic phosphoprotein PEA-15	0.176657	0.395904
Q15149	PLEC	Plectin	0.645922	2.18215
Q15165	PON2	Serum paraoxonase/arylesterase 2	0.494287	0.379482
Q15181	PPA1	Inorganic pyrophosphatase	-0.147676	0.954988
Q15185	PTGES3	Prostaglandin E synthase 3	1.38299	0.426717
Q15223	PVRL1	Nectin-1	-0.0992464	0.458469
Q15233	NONO	Non-POU domain-containing octamer-binding protein	0.713783	0.657954
Q15257	PPP2R4	Serine/threonine-protein phosphatase 2A activator	1.37244	1.13062
Q15286	RAB35	Ras-related protein Rab-35	0.305168	0.966871
Q15363	TMED2	Transmembrane emp24 domain-containing protein 2	0.0191762	0.0149594
Q15365	PCBP1	Poly(rC)-binding protein 1	-0.0699762	0.547204
Q15366;P57721	PCBP2;PCBP3	Poly(rC)-binding protein 2;Poly(rC)-binding protein 3	-0.0057332	0.0196865
Q15369	TCEB1	Transcription elongation factor B polypeptide 1	0.503241	0.998955
Q15370	TCEB2	Transcription elongation factor B polypeptide 2	1.20628	0.739772
Q15393	SF3B3	Splicing factor 3B subunit 3	-0.373415	0.434011
Q15417	CNN3	Calponin-3	0.133947	0.220034
Q15424	SAFB	Scaffold attachment factor B1	0.526117	0.648455
Q15435	PPP1R7	Protein phosphatase 1 regulatory subunit 7	-0.245112	0.49532
Q15438;Q99418;O43739	CYTH1;CYTH2;CYTH3	Cytohesin-1;Cytohesin-2;Cytohesin-3	0.0103321	0.0193548
Q15555	MAPRE2	Microtubule-associated protein RP/EB family member 2	-0.0429462	0.0624908
Q15631	TSN	Translin	-0.324036	0.353638
Q15651	HMGN3	High mobility group nucleosome-binding domain-containing protein 3	-0.824847	0.858868
Q15691	MAPRE1	Microtubule-associated protein RP/EB family member 1	-0.42077	0.639625
Q15700	DLG2	Disks large homolog 2	-0.290287	0.674772
Q15717	ELAVL1	ELAV-like protein 1	-0.269243	0.846661
Q15813	TBCE	Tubulin-specific chaperone E	-0.291334	1.54748
Q15818	NPTX1	Neuronal pentraxin-1	-0.266784	0.571805
Q15819;Q13404	UBE2V2;UBE2V1	Ubiquitin-conjugating enzyme E2 variant 2;Ubiquitin-conjugating enzyme E2 variant 1	-0.444534	0.639502
Q15847	ADIRF	Adipogenesis regulatory factor	-0.904935	0.647324
Q15904	ATP6AP1	V-type proton ATPase subunit S1	1.25888	0.4398
Q15907;P62491	RAB11B;RAB11A	Ras-related protein Rab-11B;Ras-related protein Rab-11A	-0.3885	0.739793
Q16143	SNCB	Beta-synuclein	0.980928	1.30849
Q16181	SEPT7	Septin-7	-0.134578	0.392084
Q16352	INA	Alpha-internexin	0.483656	0.33046
Q16531	DDB1	DNA damage-binding protein 1	-0.377126	0.629664
Q16537	PPP2R5E	Serine/threonine-protein phosphatase 2A 56 kDa regulatory subunit epsilon isoform	0.230566	0.509625
Q16543	CDC37	Hsp90 co-chaperone Cdc37;Hsp90 co-chaperone Cdc37, N-terminally processed	-0.0183464	0.0420949
Q16555	DPYSL2	Dihydropyrimidinase-related protein 2	-0.374963	0.500866
Q16595	FXN	Frataxin, mitochondrial;Frataxin intermediate form;Frataxin(56-210);Frataxin(78-210);Frataxin mature form	-0.0165979	0.0164099
Q16620	NTRK2	BDNF/NT-3 growth factors receptor	0.0814327	1.08429
Q16623	STX1A	Syntaxin-1A	0.219385	0.542221
Q16629	SRSF7	Serine/arginine-rich splicing factor 7	0.208283	1.20993
Q16630	CPSF6	Cleavage and polyadenylation specificity factor subunit 6	-0.0415128	0.399585
Q16643	DBN1	Drebrin	0.660913	1.06409
Q16653	MOG	Myelin-oligodendrocyte glycoprotein	-0.111981	0.095525
Q16658	FSCN1	Fascin	0.111491	0.195278
Q16666	IFI16	Gamma-interferon-inducible protein 16	-0.281399	0.863499
Q16698	DECR1	2,4-dienoyl-CoA reductase, mitochondrial	-0.116311	0.354487
Q16718	NDUFA5	NADH dehydrogenase [ubiquinone] 1 alpha subcomplex subunit 5	-0.193562	0.605655
Q16720	ATP2B3	Plasma membrane calcium-transporting ATPase 3	0.314832	0.163867
Q16762	TST	Thiosulfate sulfurtransferase	0.0846635	0.198145
Q16775	HAGH	Hydroxyacylglutathione hydrolase, mitochondrial	-0.258804	0.483191
Q16778;P33778;P23527;P06899	HIST2H2BE;HIST1H2BB;HIST1H2BO;HIST1H2BJ	Histone H2B type 2-E;Histone H2B type 1-B;Histone H2B type 1-O;Histone H2B type 1-J	-0.598099	0.642152
Q16795	NDUFA9	NADH dehydrogenase [ubiquinone] 1 alpha subcomplex subunit 9, mitochondrial	0.302532	0.282498
Q16798	ME3	NADP-dependent malic enzyme, mitochondrial	-0.0715032	0.464859
Q16799	RTN1	Reticulon-1	0.349776	0.806615
Q16836	HADH	Hydroxyacyl-coenzyme A dehydrogenase, mitochondrial	-0.147328	0.471533
Q16851	UGP2	UTP--glucose-1-phosphate uridylyltransferase	-0.253941	2.01624
Q16864	ATP6V1F	V-type proton ATPase subunit F	0.441957	0.513393
Q16881	TXNRD1	Thioredoxin reductase 1, cytoplasmic	0.272622	1.16402
Q16891	IMMT	MICOS complex subunit MIC60	-0.035515	0.0655903
Q2M2I8	AAK1	AP2-associated protein kinase 1	0.443852	0.528841
Q2TAA2	IAH1	Isoamyl acetate-hydrolyzing esterase 1 homolog	-0.168885	0.880824
Q2YD98	UVSSA	UV-stimulated scaffold protein A	-0.22907	0.24828
Q3KQU3	MAP7D1	MAP7 domain-containing protein 1	0.35623	1.38078
Q3LXA3	DAK	Bifunctional ATP-dependent dihydroxyacetone kinase/FAD-AMP lyase (cyclizing);ATP-dependent dihydroxyacetone kinase;FAD-AMP lyase (cyclizing)	0.277577	0.347668
Q3MHD2	LSM12	Protein LSM12 homolog	-0.411405	1.05085
Q3ZCM7	TUBB8	Tubulin beta-8 chain	1.16088	0.358652
Q3ZCW2	LGALSL	Galectin-related protein	-0.266036	0.644819
Q495X7	TRIM60	Tripartite motif-containing protein 60	-0.309385	1.04259
Q4G0F5	VPS26B	Vacuolar protein sorting-associated protein 26B	1.06844	1.07571
Q4J6C6	PREPL	Prolyl endopeptidase-like	0.447059	0.497799
Q4VC31	CCDC58	Coiled-coil domain-containing protein 58	-0.216566	0.485612
Q53FP2	TMEM35	Transmembrane protein 35	0.827987	0.412317
Q53GQ0	HSD17B12	Very-long-chain 3-oxoacyl-CoA reductase	0.58406	0.477694
Q53S33	BOLA3	BolA-like protein 3	0.0499563	0.417551
Q58FF8	HSP90AB2P	Putative heat shock protein HSP 90-beta 2	1.95782	0.924154
Q5H9L2;Q969E4	TCEAL5;TCEAL3	Transcription elongation factor A protein-like 5;Transcription elongation factor A protein-like 3	-0.181237	0.461097
Q5JRX3	PITRM1	Presequence protease, mitochondrial	0.675181	0.59687
Q5JSH3	WDR44	WD repeat-containing protein 44	0.0664965	0.135862
Q5JU85	IQSEC2	IQ motif and SEC7 domain-containing protein 2	0.00437826	0.0022895
Q5SSJ5	HP1BP3	Heterochromatin protein 1-binding protein 3	-0.665834	1.34618
Q5T013	HYI	Putative hydroxypyruvate isomerase	-0.710147	1.01664
Q5T0D9	TPRG1L	Tumor protein p63-regulated gene 1-like protein	1.23625	0.407481
Q5T619	ZNF648	Zinc finger protein 648	0.153376	0.0965066
Q5T848	GPR158	Probable G-protein coupled receptor 158	0.13395	0.378008
Q5TC82;Q9HBD1	RC3H1;RC3H2	Roquin-1;Roquin-2	-1.18219	1.25205
Q5TC84	OGFRL1	Opioid growth factor receptor-like protein 1	0.410199	0.365824
Q5TF21	SOGA3	Protein SOGA3	0.33334	0.239054
Q5VT97	SYDE2	Rho GTPase-activating protein SYDE2	-0.216155	0.228374
Q5VTE0;P68104	EEF1A1P5;EEF1A1	Putative elongation factor 1-alpha-like 3;Elongation factor 1-alpha 1	0.72585	0.453846
Q5VTU8	ATP5EP2	ATP synthase subunit epsilon-like protein, mitochondrial	-0.683464	0.80563
Q5XKL5	BTBD8	BTB/POZ domain-containing protein 8	-0.068294	0.1468
Q63HM9	PLCXD3	PI-PLC X domain-containing protein 3	-0.362151	0.899607
Q66K74	MAP1S	Microtubule-associated protein 1S;MAP1S heavy chain;MAP1S light chain	1.19981	0.987191
Q684P5	RAP1GAP2	Rap1 GTPase-activating protein 2	1.64278	0.830665
Q6BCY4	CYB5R2	NADH-cytochrome b5 reductase 2	-0.786352	0.457454
Q6H8Q1;O94929	ABLIM2;ABLIM3	Actin-binding LIM protein 2;Actin-binding LIM protein 3	1.07604	0.641473
Q6IAA8	LAMTOR1	Ragulator complex protein LAMTOR1	0.245561	0.23295
Q6IBS0;Q12792	TWF2;TWF1	Twinfilin-2;Twinfilin-1	1.37637	1.0334
Q6IPX3	TCEAL6	Transcription elongation factor A protein-like 6	-0.519802	1.46337
Q6NVY1	HIBCH	3-hydroxyisobutyryl-CoA hydrolase, mitochondrial	-0.175813	0.321317
Q6NXS1;P41236	PPP1R2P3;PPP1R2	Protein phosphatase inhibitor 2-like protein 3;Protein phosphatase inhibitor 2	0.260696	0.540232
Q6P587	FAHD1	Acylpyruvase FAHD1, mitochondrial	-0.413598	0.906834
Q6PCE3	PGM2L1	Glucose 1,6-bisphosphate synthase	-0.159749	0.630491
Q6PIF6	MYO7B	Unconventional myosin-VIIb	0.0947155	0.0633933
Q6PIU2	NCEH1	Neutral cholesterol ester hydrolase 1	0.155901	0.167591
Q6PKG0	LARP1	La-related protein 1	-0.330558	0.891209
Q6PUV4	CPLX2	Complexin-2	0.104236	0.4668
Q6U841;Q2Y0W8	SLC4A10;SLC4A8	Sodium-driven chloride bicarbonate exchanger;Electroneutral sodium bicarbonate exchanger 1	0.840955	0.364528
Q6UWR7	ENPP6	Ectonucleotide pyrophosphatase/phosphodiesterase family member 6	-0.685622	0.603162
Q6VY07	PACS1	Phosphofurin acidic cluster sorting protein 1	0.00137301	0.00155769
Q6YN16	HSDL2	Hydroxysteroid dehydrogenase-like protein 2	0.291987	1.14278
Q6YP21	CCBL2	Kynurenine--oxoglutarate transaminase 3	0.341871	0.396797
Q6ZVM7	TOM1L2	TOM1-like protein 2	0.0156105	0.127069
Q709C8	VPS13C	Vacuolar protein sorting-associated protein 13C	-0.619189	0.860934
Q71U36;Q9BQE3;P0DPH8;P0DPH7;Q9NY65;Q6PEY2	TUBA1A;TUBA1C;TUBA8;TUBA3E	Tubulin alpha-1A chain;Tubulin alpha-1C chain;Tubulin alpha-8 chain;Tubulin alpha-3E chain	1.77027	0.37948
Q71UI9;P0C0S5	H2AFV;H2AFZ	Histone H2A.V;Histone H2A.Z	-0.551531	0.983435
Q7KZF4	SND1	Staphylococcal nuclease domain-containing protein 1	0.287602	0.245981
Q7L099	RUFY3	Protein RUFY3	0.782155	0.412159
Q7L0J3	SV2A	Synaptic vesicle glycoprotein 2A	0.570534	0.623127
Q7L1I2	SV2B	Synaptic vesicle glycoprotein 2B	0.643877	0.645302
Q7L1Q6;Q9Y6E2	BZW1;BZW2	Basic leucine zipper and W2 domain-containing protein 1;Basic leucine zipper and W2 domain-containing protein 2	0.070277	0.290763
Q7L266	ASRGL1	Isoaspartyl peptidase/L-asparaginase;Isoaspartyl peptidase/L-asparaginase alpha chain;Isoaspartyl peptidase/L-asparaginase beta chain	-0.349063	0.383169
Q7L2H7	EIF3M	Eukaryotic translation initiation factor 3 subunit M	0.132474	0.158262
Q7L576	CYFIP1	Cytoplasmic FMR1-interacting protein 1	0.466573	0.623909
Q7L5N1	COPS6	COP9 signalosome complex subunit 6	0.124266	0.114828
Q7Z2K8	GPRIN1	G protein-regulated inducer of neurite outgrowth 1	-0.250519	0.755665
Q7Z3B1	NEGR1	Neuronal growth regulator 1	-0.169821	0.390867
Q7Z4H3	HDDC2	HD domain-containing protein 2	-0.644843	0.469585
Q7Z4S6	KIF21A	Kinesin-like protein KIF21A	0.347306	1.47789
Q7Z4W1	DCXR	L-xylulose reductase	-0.20783	0.587579
Q7Z6L0	PRRT2	Proline-rich transmembrane protein 2	-0.073095	0.50288
Q7Z6Z7	HUWE1	E3 ubiquitin-protein ligase HUWE1	0.088531	0.197081
Q86SZ2	TRAPPC6B	Trafficking protein particle complex subunit 6B	-0.392358	1.15821
Q86TX2;P49753	ACOT1;ACOT2	Acyl-coenzyme A thioesterase 1;Acyl-coenzyme A thioesterase 2, mitochondrial	0.439961	0.525164
Q86UP2	KTN1	Kinectin	0.0828393	0.327853
Q86UW8	HAPLN4	Hyaluronan and proteoglycan link protein 4	-0.338615	0.626291
Q86UY8	NT5DC3	5-nucleotidase domain-containing protein 3	-0.312166	0.318065
Q86V81	ALYREF	THO complex subunit 4	0.0713594	0.396143
Q86VP6	CAND1	Cullin-associated NEDD8-dissociated protein 1	-0.00311995	0.00919341
Q86X76	NIT1	Nitrilase homolog 1	0.734616	0.718265
Q86Y82	STX12	Syntaxin-12	-0.12177	1.42928
Q86YM7	HOMER1	Homer protein homolog 1	-0.502106	1.36792
Q8IU85;Q14012	CAMK1D;CAMK1	Calcium/calmodulin-dependent protein kinase type 1D;Calcium/calmodulin-dependent protein kinase type 1	0.839668	0.40533
Q8IVD9	NUDCD3	NudC domain-containing protein 3	-0.0385727	0.0399589
Q8IVH4	MMAA	Methylmalonic aciduria type A protein, mitochondrial	0.13329	0.0375233
Q8IW45	CARKD	ATP-dependent (S)-NAD(P)H-hydrate dehydratase	-0.41572	1.06451
Q8IXJ6	SIRT2	NAD-dependent protein deacetylase sirtuin-2	-0.321747	0.357532
Q8IXS6	PALM2	Paralemmin-2	0.47465	1.61197
Q8IYB5	SMAP1	Stromal membrane-associated protein 1	0.130983	0.455146
Q8IYJ1	CPNE9	Copine-9	-0.369739	0.498069
Q8IZP0	ABI1	Abl interactor 1	0.126796	0.740269
Q8N111	CEND1	Cell cycle exit and neuronal differentiation protein 1	-0.298773	0.972328
Q8N126	CADM3	Cell adhesion molecule 3	-0.256415	2.05223
Q8N1G4	LRRC47	Leucine-rich repeat-containing protein 47	0.0856719	0.434517
Q8N2K0	ABHD12	Monoacylglycerol lipase ABHD12	0.19942	0.110351
Q8N335	GPD1L	Glycerol-3-phosphate dehydrogenase 1-like protein	-0.250345	1.02205
Q8N3F0	MTURN	Maturin	0.66042	0.894943
Q8N3J6	CADM2	Cell adhesion molecule 2	-0.0890236	0.362577
Q8N3V7	SYNPO	Synaptopodin	0.844245	0.966074
Q8N4P3	HDDC3	Guanosine-3,5-bis(diphosphate) 3-pyrophosphohydrolase MESH1	-0.333523	0.287751
Q8N4Q1	CHCHD4	Mitochondrial intermembrane space import and assembly protein 40	-0.409231	1.17402
Q8N573	OXR1	Oxidation resistance protein 1	-0.0221649	0.215961
Q8N5K1	CISD2	CDGSH iron-sulfur domain-containing protein 2	0.360856	0.728086
Q8N608	DPP10	Inactive dipeptidyl peptidase 10	0.00644904	0.00888354
Q8N6N7	ACBD7	Acyl-CoA-binding domain-containing protein 7	0.0821359	0.138512
Q8N7J2	AMER2	APC membrane recruitment protein 2	0.209688	0.410714
Q8N8N7	PTGR2	Prostaglandin reductase 2	-0.26543	0.263707
Q8N8Y2	ATP6V0D2	V-type proton ATPase subunit d 2	0.0821808	0.180113
Q8N9N7	LRRC57	Leucine-rich repeat-containing protein 57	-0.288986	1.47779
Q8N9R8	SCAI	Protein SCAI	1.14488	0.617768
Q8NB37	PDDC1	Parkinson disease 7 domain-containing protein 1	0.342377	1.34736
Q8NBJ7	SUMF2	Sulfatase-modifying factor 2	0.0370239	0.439164
Q8NBS9	TXNDC5	Thioredoxin domain-containing protein 5	1.21106	0.566259
Q8NBX0	SCCPDH	Saccharopine dehydrogenase-like oxidoreductase	-0.123998	0.67867
Q8NC51	SERBP1	Plasminogen activator inhibitor 1 RNA-binding protein	0.451267	1.25445
Q8NC96	NECAP1	Adaptin ear-binding coat-associated protein 1	-0.172915	0.235686
Q8NCB2	CAMKV	CaM kinase-like vesicle-associated protein	0.440665	0.191459
Q8NCW5	APOA1BP	NAD(P)H-hydrate epimerase	-0.16927	0.371436
Q8NFZ4;Q8N2Q7	NLGN2;NLGN1	Neuroligin-2;Neuroligin-1	-0.0666251	0.0768647
Q8NFZ8	CADM4	Cell adhesion molecule 4	-0.633135	0.640528
Q8NHG7	SVIP	Small VCP/p97-interacting protein	-0.502955	0.851336
Q8TAC9	SCAMP5	Secretory carrier-associated membrane protein 5	0.452923	0.460855
Q8TAM6	ERMN	Ermin	0.322131	0.155983
Q8TB36	GDAP1	Ganglioside-induced differentiation-associated protein 1	0.141338	0.0768022
Q8TB96	ITFG1	T-cell immunomodulatory protein	0.152838	0.199588
Q8TBC4	UBA3	NEDD8-activating enzyme E1 catalytic subunit	-0.0115245	0.0412923
Q8TBF2	FAM213B	Prostamide/prostaglandin F synthase	0.538766	0.682328
Q8TBG9	SYNPR	Synaptoporin	-0.0126443	0.0558414
Q8TBX8	PIP4K2C	Phosphatidylinositol 5-phosphate 4-kinase type-2 gamma	0.3252	0.45199
Q8TCZ2	CD99L2	CD99 antigen-like protein 2	-0.230997	1.06479
Q8TDJ6	DMXL2	DmX-like protein 2	0.714518	0.626924
Q8TEA8	DTD1	D-tyrosyl-tRNA(Tyr) deacylase 1	-0.312659	0.733693
Q8TEQ6	GEMIN5	Gem-associated protein 5	-0.314475	0.20198
Q8TF74	WIPF2	WAS/WASL-interacting protein family member 2	-0.0760473	0.125143
Q8WUD1	RAB2B	Ras-related protein Rab-2B	-0.598727	0.981891
Q8WUM4	PDCD6IP	Programmed cell death 6-interacting protein	0.0615953	0.191881
Q8WUW1	BRK1	Protein BRICK1	-0.317072	0.801857
Q8WWX9	SELM	Selenoprotein M	0.0563213	0.589404
Q8WXF1	PSPC1	Paraspeckle component 1	-0.332156	0.265842
Q8WXF7	ATL1	Atlastin-1	1.38989	0.567793
Q8WXG6	MADD	MAP kinase-activating death domain protein	1.06839	0.465516
Q8WZA0	LZIC	Protein LZIC	1.02857	0.483969
Q8WZA9	IRGQ	Immunity-related GTPase family Q protein	0.0878509	1.29319
Q92499	DDX1	ATP-dependent RNA helicase DDX1	1.03371	0.865639
Q92506	HSD17B8	Estradiol 17-beta-dehydrogenase 8	0.544212	1.27133
Q92522	H1FX	Histone H1x	-0.684012	0.726131
Q92530	PSMF1	Proteasome inhibitor PI31 subunit	0.162709	0.158642
Q92558	WASF1	Wiskott-Aldrich syndrome protein family member 1	-0.071877	0.317892
Q92561	PHYHIP	Phytanoyl-CoA hydroxylase-interacting protein	1.47351	0.555312
Q92572	AP3S1	AP-3 complex subunit sigma-1	0.806688	1.39267
Q92597	NDRG1	Protein NDRG1	-0.333667	0.561291
Q92598	HSPH1	Heat shock protein 105 kDa	-0.11207	0.305375
Q92599	SEPT8	Septin-8	-0.189546	0.369106
Q92686	NRGN	Neurogranin;NEUG(55-78)	-0.385707	0.479315
Q92688	ANP32B	Acidic leucine-rich nuclear phosphoprotein 32 family member B	-0.386681	1.04533
Q92730	RND1	Rho-related GTP-binding protein Rho6	-0.19021	1.79752
Q92734	TFG	Protein TFG	-0.284346	1.07014
Q92747	ARPC1A	Actin-related protein 2/3 complex subunit 1A	0.190626	0.518408
Q92752	TNR	Tenascin-R	-0.13423	0.179451
Q92777	SYN2	Synapsin-2	-0.143684	0.466364
Q92783	STAM	Signal transducing adapter molecule 1	0.0309072	0.174376
Q92796	DLG3	Disks large homolog 3	-0.141091	0.297046
Q92804	TAF15	TATA-binding protein-associated factor 2N	0.0777162	0.052138
Q92820	GGH	Gamma-glutamyl hydrolase	-0.506308	0.709243
Q92823	NRCAM	Neuronal cell adhesion molecule	-0.14357	0.233503
Q92841	DDX17	Probable ATP-dependent RNA helicase DDX17	0.257515	0.506655
Q92859	NEO1	Neogenin	-0.023193	0.0833429
Q92905	COPS5	COP9 signalosome complex subunit 5	0.546474	1.15105
Q92922;Q8TAQ2	SMARCC1;SMARCC2	SWI/SNF complex subunit SMARCC1;SWI/SNF complex subunit SMARCC2	0.229251	0.344182
Q92930	RAB8B	Ras-related protein Rab-8B	-0.614437	0.752454
Q92945	KHSRP	Far upstream element-binding protein 2	-0.0232427	0.0345627
Q92947	GCDH	Glutaryl-CoA dehydrogenase, mitochondrial	0.237151	1.08582
Q93009	USP7	Ubiquitin carboxyl-terminal hydrolase 7	0.183715	0.253449
Q93034	CUL5	Cullin-5	0.384873	1.99376
Q93045	STMN2	Stathmin-2	-0.300452	0.412426
Q93050	ATP6V0A1	V-type proton ATPase 116 kDa subunit a isoform 1	0.541179	0.483625
Q93052	LPP	Lipoma-preferred partner	0.0838656	0.361233
Q93075	TATDN2	Putative deoxyribonuclease TATDN2	-0.0572622	0.42328
Q93088	BHMT	Betaine--homocysteine S-methyltransferase 1	0.0340608	0.427795
Q969P0	IGSF8	Immunoglobulin superfamily member 8	-0.260618	0.609948
Q969T9	WBP2	WW domain-binding protein 2	-0.225774	1.12626
Q96A00	PPP1R14A	Protein phosphatase 1 regulatory subunit 14A	-0.712789	0.44025
Q96A23	CPNE4	Copine-4	0.182219	2.40239
Q96AB3	ISOC2	Isochorismatase domain-containing protein 2, mitochondrial	0.0101248	0.0361172
Q96AC1	FERMT2	Fermitin family homolog 2	0.0194783	0.164495
Q96AE4	FUBP1	Far upstream element-binding protein 1	-0.087255	0.54629
Q96AG4	LRRC59	Leucine-rich repeat-containing protein 59	-0.15066	0.332033
Q96BM9	ARL8A	ADP-ribosylation factor-like protein 8A	0.309739	0.474792
Q96C19	EFHD2	EF-hand domain-containing protein D2	-0.371282	0.239484
Q96CN7	ISOC1	Isochorismatase domain-containing protein 1	-0.54428	0.595917
Q96CW1	AP2M1	AP-2 complex subunit mu	0.108969	0.879785
Q96CX2	KCTD12	BTB/POZ domain-containing protein KCTD12	-0.185788	1.08763
Q96DB5	RMDN1	Regulator of microtubule dynamics protein 1	-0.267378	0.427732
Q96DE0;Q9BRJ7	NUDT16;NUDT16L1	U8 snoRNA-decapping enzyme;Protein syndesmos	-0.126401	0.123992
Q96DG6	CMBL	Carboxymethylenebutenolidase homolog	-0.109069	0.390902
Q96E17	RAB3C	Ras-related protein Rab-3C	0.10247	0.175136
Q96EP5	DAZAP1	DAZ-associated protein 1	-0.179661	0.339361
Q96EQ0	SGTB	Small glutamine-rich tetratricopeptide repeat-containing protein beta	-0.00814491	0.0181779
Q96F07	CYFIP2	Cytoplasmic FMR1-interacting protein 2	-0.0118714	0.0561938
Q96F85	CNRIP1	CB1 cannabinoid receptor-interacting protein 1	0.00969211	0.0255303
Q96FC7	PHYHIPL	Phytanoyl-CoA hydroxylase-interacting protein-like	0.653808	0.888952
Q96FE5	LINGO1	Leucine-rich repeat and immunoglobulin-like domain-containing nogo receptor-interacting protein 1	0.316088	0.61592
Q96FJ2	DYNLL2	Dynein light chain 2, cytoplasmic	-0.332232	2.19572
Q96FQ6	S100A16	Protein S100-A16	0.111619	0.194753
Q96FW1	OTUB1	Ubiquitin thioesterase OTUB1	1.44172	1.48209
Q96GD0	PDXP	Pyridoxal phosphate phosphatase	0.227887	0.484288
Q96GG9	DCUN1D1	DCN1-like protein 1	0.0237901	0.13248
Q96GK7;Q6P2I3	FAHD2A;FAHD2B	Fumarylacetoacetate hydrolase domain-containing protein 2A;Fumarylacetoacetate hydrolase domain-containing protein 2B	-0.780674	0.694473
Q96GW7	BCAN	Brevican core protein	0.228817	1.1979
Q96GY0	ZC2HC1A	Zinc finger C2HC domain-containing protein 1A	0.122163	0.288174
Q96HC4	PDLIM5	PDZ and LIM domain protein 5	-0.45992	0.84053
Q96HE7	ERO1L	ERO1-like protein alpha	0.337971	1.19464
Q96HU8	DIRAS2	GTP-binding protein Di-Ras2	1.69638	0.537073
Q96I15	SCLY	Selenocysteine lyase	-0.243627	0.377076
Q96IU4	ABHD14B	Alpha/beta hydrolase domain-containing protein 14B	-0.228027	0.660476
Q96JE9	MAP6	Microtubule-associated protein 6	-0.163619	0.566377
Q96K17	BTF3L4	Transcription factor BTF3 homolog 4	-0.179419	0.441725
Q96KP4	CNDP2	Cytosolic non-specific dipeptidase	0.157036	0.260661
Q96MM6	HSPA12B	Heat shock 70 kDa protein 12B	1.35538	0.466953
Q96MZ0	GDAP1L1	Ganglioside-induced differentiation-associated protein 1-like 1	1.47298	0.46177
Q96PE5	OPALIN	Opalin	-0.874199	0.795988
Q96PE7	MCEE	Methylmalonyl-CoA epimerase, mitochondrial	-0.181815	1.37404
Q96PV0	SYNGAP1	Ras/Rap GTPase-activating protein SynGAP	-0.62526	0.479936
Q96QK1	VPS35	Vacuolar protein sorting-associated protein 35	1.30507	0.924
Q96RU3	FNBP1	Formin-binding protein 1	-0.153181	0.617572
Q96T17	MAP7D2	MAP7 domain-containing protein 2	-0.13813	0.287281
Q96T58	SPEN	Msx2-interacting protein	0.0720028	0.0736377
Q99426	TBCB	Tubulin-folding cofactor B	1.21921	0.922086
Q99436	PSMB7	Proteasome subunit beta type-7	-0.325	0.598073
Q99447	PCYT2	Ethanolamine-phosphate cytidylyltransferase	0.967494	0.810345
Q99497	PARK7	Protein deglycase DJ-1	-0.439581	0.692282
Q99536	VAT1	Synaptic vesicle membrane protein VAT-1 homolog	-0.420859	0.552465
Q99574	SERPINI1	Neuroserpin	-0.0196448	0.160145
Q99584	S100A13	Protein S100-A13	-0.274934	0.285929
Q99613;B5ME19	EIF3C;EIF3CL	Eukaryotic translation initiation factor 3 subunit C;Eukaryotic translation initiation factor 3 subunit C-like protein	-0.422833	0.587425
Q99614	TTC1	Tetratricopeptide repeat protein 1	-0.319288	0.738113
Q99623	PHB2	Prohibitin-2	0.587505	0.291388
Q99627	COPS8	COP9 signalosome complex subunit 8	0.634652	1.75925
Q99685	MGLL	Monoglyceride lipase	0.251025	0.889242
Q99714	HSD17B10	3-hydroxyacyl-CoA dehydrogenase type-2	1.50145	0.918703
Q99719	SEPT5	Septin-5	-0.0190692	0.343659
Q99729	HNRNPAB	Heterogeneous nuclear ribonucleoprotein A/B	1.0928	1.94588
Q99733	NAP1L4	Nucleosome assembly protein 1-like 4	0.312413	0.624452
Q99747	NAPG	Gamma-soluble NSF attachment protein	-0.0826587	0.356404
Q99757	TXN2	Thioredoxin, mitochondrial	0.282195	0.543886
Q99798	ACO2	Aconitate hydratase, mitochondrial	-0.152926	0.274233
Q99832	CCT7	T-complex protein 1 subunit eta	0.487503	0.649689
Q99878;Q96KK5;Q93077;Q7L7L0;P20671;P0C0S8;P04908;Q9BTM1;Q6FI13;Q16777	HIST1H2AJ;HIST1H2AH;HIST1H2AC;HIST3H2A;HIST1H2AD;HIST1H2AG;HIST1H2AB;H2AFJ;HIST2H2AA3;HIST2H2AC	Histone H2A type 1-J;Histone H2A type 1-H;Histone H2A type 1-C;Histone H2A type 3;Histone H2A type 1-D;Histone H2A type 1;Histone H2A type 1-B/E;Histone H2A.J;Histone H2A type 2-A;Histone H2A type 2-C	-0.145298	0.691539
Q99879;Q99877;Q93079;Q5QNW6;P62807;P58876;P57053;O60814	HIST1H2BM;HIST1H2BN;HIST1H2BH;HIST2H2BF;HIST1H2BC;HIST1H2BD;H2BFS;HIST1H2BK	Histone H2B type 1-M;Histone H2B type 1-N;Histone H2B type 1-H;Histone H2B type 2-F;Histone H2B type 1-C/E/F/G/I;Histone H2B type 1-D;Histone H2B type F-S;Histone H2B type 1-K	-0.47275	0.860155
Q99961	SH3GL1	Endophilin-A2	0.0309863	0.0402761
Q99962	SH3GL2	Endophilin-A1	-0.122237	0.402806
Q99963	SH3GL3	Endophilin-A3	-0.0783961	0.303282
Q9BPU6	DPYSL5	Dihydropyrimidinase-related protein 5	-0.495408	0.745823
Q9BPW8	NIPSNAP1	Protein NipSnap homolog 1	0.417213	0.411909
Q9BPX5	ARPC5L	Actin-related protein 2/3 complex subunit 5-like protein	0.135746	0.860788
Q9BPY8	HOPX	Homeodomain-only protein	-0.239066	0.855114
Q9BQ69	MACROD1	O-acetyl-ADP-ribose deacetylase MACROD1	0.00666007	0.0107087
Q9BQI5	SGIP1	SH3-containing GRB2-like protein 3-interacting protein 1	-0.164699	0.448404
Q9BR01	SULT4A1	Sulfotransferase 4A1	0.114734	1.62148
Q9BR76	CORO1B	Coronin-1B	0.441819	1.01747
Q9BRA2	TXNDC17	Thioredoxin domain-containing protein 17	-0.114886	0.260814
Q9BRF8	CPPED1	Serine/threonine-protein phosphatase CPPED1	-0.550708	0.452589
Q9BRG1	VPS25	Vacuolar protein-sorting-associated protein 25	0.478424	0.675104
Q9BRX8	FAM213A	Redox-regulatory protein FAM213A	0.559897	0.286729
Q9BS26	ERP44	Endoplasmic reticulum resident protein 44	0.875421	2.05942
Q9BSH5	HDHD3	Haloacid dehalogenase-like hydrolase domain-containing protein 3	0.00570561	0.0176951
Q9BT78	COPS4	COP9 signalosome complex subunit 4	0.450077	1.3727
Q9BTZ2	DHRS4	Dehydrogenase/reductase SDR family member 4	0.464852	0.372941
Q9BUT1	BDH2	3-hydroxybutyrate dehydrogenase type 2	-0.098809	0.108927
Q9BV79	MECR	Trans-2-enoyl-CoA reductase, mitochondrial	-0.197784	0.52941
Q9BVA1	TUBB2B	Tubulin beta-2B chain	1.55438	0.319331
Q9BVM4	GGACT	Gamma-glutamylaminecyclotransferase	0.410464	0.366445
Q9BW30	TPPP3	Tubulin polymerization-promoting protein family member 3	-0.526465	0.465144
Q9BWD1	ACAT2	Acetyl-CoA acetyltransferase, cytosolic	0.719929	0.769537
Q9BWM7	SFXN3	Sideroflexin-3	-0.541735	0.410371
Q9BWQ8	FAIM2	Protein lifeguard 2	-0.186026	0.478916
Q9BWS9	CHID1	Chitinase domain-containing protein 1	0.273342	1.09624
Q9BX66	SORBS1	Sorbin and SH3 domain-containing protein 1	-0.0391482	0.110768
Q9BX68	HINT2	Histidine triad nucleotide-binding protein 2, mitochondrial	0.589887	0.965014
Q9BXK5	BCL2L13	Bcl-2-like protein 13	-0.0829176	0.588067
Q9BXM9	FSD1L	FSD1-like protein	0.818902	0.803512
Q9BXN6	SPANXD	Sperm protein associated with the nucleus on the X chromosome D	1.81597	0.403634
Q9BXS5	AP1M1	AP-1 complex subunit mu-1	0.656668	1.28118
Q9BXW6	OSBPL1A	Oxysterol-binding protein-related protein 1	0.327739	0.785313
Q9BY11	PACSIN1	Protein kinase C and casein kinase substrate in neurons protein 1	-0.349337	0.736414
Q9BY32	ITPA	Inosine triphosphate pyrophosphatase	-0.0136887	0.0634365
Q9BY67	CADM1	Cell adhesion molecule 1	-0.0354949	0.134446
Q9BYW2	SETD2	Histone-lysine N-methyltransferase SETD2	-0.308343	0.851072
Q9BZH6	WDR11	WD repeat-containing protein 11	-0.882375	0.530829
Q9C040	TRIM2	Tripartite motif-containing protein 2	0.363813	0.660427
Q9C0C9	UBE2O	E2/E3 hybrid ubiquitin-protein ligase UBE2O	0.188393	2.38239
Q9C0E8	LNP	Protein lunapark	1.31702	0.561642
Q9GZP4	PITHD1	PITH domain-containing protein 1	0.585659	0.519673
Q9GZQ8;A6NCE7	MAP1LC3B;MAP1LC3B2	Microtubule-associated proteins 1A/1B light chain 3B;Microtubule-associated proteins 1A/1B light chain 3 beta 2	-0.332591	0.542126
Q9GZT8	NIF3L1	NIF3-like protein 1	-0.341942	0.402748
Q9GZV7	HAPLN2	Hyaluronan and proteoglycan link protein 2	-2.32073	0.996895
Q9H008	LHPP	Phospholysine phosphohistidine inorganic pyrophosphate phosphatase	-0.563358	0.654255
Q9H078	CLPB	Caseinolytic peptidase B protein homolog	0.532062	0.596121
Q9H0E2	TOLLIP	Toll-interacting protein	-0.247319	0.330502
Q9H0Q0	FAM49A	Protein FAM49A	1.84903	0.679876
Q9H0Q3	FXYD6	FXYD domain-containing ion transport regulator 6	0.320558	0.349947
Q9H0R4	HDHD2	Haloacid dehalogenase-like hydrolase domain-containing protein 2	-0.191838	0.280254
Q9H0U4;Q92928	RAB1B;RAB1C	Ras-related protein Rab-1B;Putative Ras-related protein Rab-1C	0.029877	0.56627
Q9H0W8	SMG9	Protein SMG9	0.141109	0.387614
Q9H0W9	C11orf54	Ester hydrolase C11orf54	-0.705418	0.636164
Q9H115	NAPB	Beta-soluble NSF attachment protein	0.293687	1.10378
Q9H1E3	NUCKS1	Nuclear ubiquitous casein and cyclin-dependent kinase substrate 1	-0.452311	0.491566
Q9H1E5	TMX4	Thioredoxin-related transmembrane protein 4	0.785934	0.658831
Q9H1K1	ISCU	Iron-sulfur cluster assembly enzyme ISCU, mitochondrial	0.00711586	0.0466063
Q9H1V8	SLC6A17	Sodium-dependent neutral amino acid transporter SLC6A17	0.4251	0.389517
Q9H299	SH3BGRL3	SH3 domain-binding glutamic acid-rich-like protein 3	-0.389656	0.832296
Q9H2U2	PPA2	Inorganic pyrophosphatase 2, mitochondrial	-0.275416	1.2933
Q9H2X9	SLC12A5	Solute carrier family 12 member 5	0.423274	0.311245
Q9H3H3	C11orf68	UPF0696 protein C11orf68	-0.457465	0.606746
Q9H3K6	BOLA2	BolA-like protein 2	0.20081	1.604
Q9H3Z4	DNAJC5	DnaJ homolog subfamily C member 5	0.325977	0.466275
Q9H444;P59074	CHMP4B;CHMP4BP1	Charged multivesicular body protein 4b;Putative charged multivesicular body protein 4B-like protein CHMP4BP1	-0.1627	0.361613
Q9H479	FN3K	Fructosamine-3-kinase	-0.0116082	0.00853545
Q9H492	MAP1LC3A	Microtubule-associated proteins 1A/1B light chain 3A	-0.094036	0.130012
Q9H4A4	RNPEP	Aminopeptidase B	-0.407007	1.01041
Q9H4G0	EPB41L1	Band 4.1-like protein 1	1.07082	0.462527
Q9H4G4	GLIPR2	Golgi-associated plant pathogenesis-related protein 1	-0.0660053	0.0672725
Q9H6R3	ACSS3	Acyl-CoA synthetase short-chain family member 3, mitochondrial	-0.431101	1.24976
Q9H7Z7	PTGES2	Prostaglandin E synthase 2;Prostaglandin E synthase 2 truncated form	-0.0604958	0.210044
Q9H8H3	METTL7A	Methyltransferase-like protein 7A	0.511198	0.390925
Q9H8S9;Q7L9L4	MOB1A;MOB1B	MOB kinase activator 1A;MOB kinase activator 1B	0.128897	0.116616
Q9H8Y1	VRTN	Vertnin	-0.51219	0.754838
Q9H936	SLC25A22	Mitochondrial glutamate carrier 1	-0.0164692	0.0152565
Q9H993	ARMT1	Protein-glutamate O-methyltransferase	0.468451	0.379678
Q9H9S4	CAB39L	Calcium-binding protein 39-like	-0.0318201	3.0484
Q9HA64	FN3KRP	Ketosamine-3-kinase	-0.453039	0.857664
Q9HAV0	GNB4	Guanine nucleotide-binding protein subunit beta-4	-0.0275105	0.344751
Q9HB71	CACYBP	Calcyclin-binding protein	-0.330307	0.560472
Q9HC38	GLOD4	Glyoxalase domain-containing protein 4	-0.514617	0.70276
Q9HC56	PCDH9	Protocadherin-9	-0.09688	0.354616
Q9HC73	CRLF2	Cytokine receptor-like factor 2	0.5234	1.32002
Q9HCC0	MCCC2	Methylcrotonoyl-CoA carboxylase beta chain, mitochondrial	-0.353861	0.363639
Q9HCH3	CPNE5	Copine-5	-0.243474	0.528555
Q9HCJ6	VAT1L	Synaptic vesicle membrane protein VAT-1 homolog-like	-0.148731	0.57719
Q9HCM2	PLXNA4	Plexin-A4	0.059811	0.227181
Q9HDC9	APMAP	Adipocyte plasma membrane-associated protein	-0.0253887	0.0560367
Q9NP72	RAB18	Ras-related protein Rab-18	-0.0112023	0.0299725
Q9NP79	VTA1	Vacuolar protein sorting-associated protein VTA1 homolog	-0.127747	0.658792
Q9NP81	SARS2	Serine--tRNA ligase, mitochondrial	0.349482	0.584855
Q9NP97	DYNLRB1	Dynein light chain roadblock-type 1	0.174544	0.670162
Q9NPJ3	ACOT13	Acyl-coenzyme A thioesterase 13;Acyl-coenzyme A thioesterase 13, N-terminally processed	-0.472259	0.540015
Q9NQ48	LZTFL1	Leucine zipper transcription factor-like protein 1	0.762	0.987611
Q9NQ66	PLCB1	1-phosphatidylinositol 4,5-bisphosphate phosphodiesterase beta-1	-0.108511	0.544172
Q9NQC3	RTN4	Reticulon-4	0.877251	0.756961
Q9NQR4	NIT2	Omega-amidase NIT2	-0.601374	1.02434
Q9NQW6	ANLN	Actin-binding protein anillin	-0.280971	0.520176
Q9NQW7	XPNPEP1	Xaa-Pro aminopeptidase 1	-0.428322	0.864153
Q9NQX3	GPHN	Gephyrin;Molybdopterin adenylyltransferase;Molybdopterin molybdenumtransferase	-0.409971	0.725889
Q9NR28	DIABLO	Diablo homolog, mitochondrial	-0.421671	1.46757
Q9NR45	NANS	Sialic acid synthase	0.704538	0.809954
Q9NR46	SH3GLB2	Endophilin-B2	0.476433	1.27749
Q9NRG7	SDR39U1	Epimerase family protein SDR39U1	0.716285	0.656363
Q9NRN7	AASDHPPT	L-aminoadipate-semialdehyde dehydrogenase-phosphopantetheinyl transferase	0.209787	0.66239
Q9NRV9	HEBP1	Heme-binding protein 1	-0.666307	0.924467
Q9NRW1	RAB6B	Ras-related protein Rab-6B	-0.413926	0.634913
Q9NRX4	PHPT1	14 kDa phosphohistidine phosphatase	2.1203	1.11265
Q9NS61	KCNIP2	Kv channel-interacting protein 2	0.00975056	0.0573828
Q9NS86	LANCL2	LanC-like protein 2	-0.20766	1.42148
Q9NSD9	FARSB	Phenylalanine--tRNA ligase beta subunit	1.43006	1.50412
Q9NTK5	OLA1	Obg-like ATPase 1	0.116709	0.158739
Q9NTX5	ECHDC1	Ethylmalonyl-CoA decarboxylase	0.0442965	0.0334491
Q9NUB1	ACSS1	Acetyl-coenzyme A synthetase 2-like, mitochondrial	0.528775	0.439735
Q9NUJ1	ABHD10	Mycophenolic acid acyl-glucuronide esterase, mitochondrial	-0.293456	0.936769
Q9NUQ9	FAM49B	Protein FAM49B	0.010078	0.0264091
Q9NUT2;O15439	ABCB8;ABCC4	ATP-binding cassette sub-family B member 8, mitochondrial;Multidrug resistance-associated protein 4	-0.50776	1.00509
Q9NVA2	SEPT11	Septin-11	-0.224399	0.550101
Q9NVS9	PNPO	Pyridoxine-5-phosphate oxidase	-0.349708	1.11456
Q9NVT9	ARMC1	Armadillo repeat-containing protein 1	-0.175869	0.109652
Q9NWV4	C1orf123	UPF0587 protein C1orf123	0.446973	1.93919
Q9NY33	DPP3	Dipeptidyl peptidase 3	-0.312896	1.58149
Q9NYB9	ABI2	Abl interactor 2	0.103712	0.646388
Q9NYI0	PSD3	PH and SEC7 domain-containing protein 3	0.704202	0.468183
Q9NYU1	UGGT2	UDP-glucose:glycoprotein glucosyltransferase 2	-0.349966	0.440704
Q9NYU2	UGGT1	UDP-glucose:glycoprotein glucosyltransferase 1	0.222594	0.735487
Q9NZ32	ACTR10	Actin-related protein 10	0.927609	1.31044
Q9NZ45	CISD1	CDGSH iron-sulfur domain-containing protein 1	-0.167133	0.326083
Q9NZB2	FAM120A	Constitutive coactivator of PPAR-gamma-like protein 1	-0.0341308	0.161
Q9NZD2	GLTP	Glycolipid transfer protein	-0.875998	0.641304
Q9NZL9	MAT2B	Methionine adenosyltransferase 2 subunit beta	-0.253226	0.710437
Q9NZN3	EHD3	EH domain-containing protein 3	1.3171	0.629233
Q9NZR1	TMOD2	Tropomodulin-2	-0.109409	0.247018
Q9P016	THYN1	Thymocyte nuclear protein 1	0.103377	0.132183
Q9P032	NDUFAF4	NADH dehydrogenase [ubiquinone] 1 alpha subcomplex assembly factor 4	-0.0889396	0.206241
Q9P0K1	ADAM22	Disintegrin and metalloproteinase domain-containing protein 22	0.0845884	0.369672
Q9P0L0	VAPA	Vesicle-associated membrane protein-associated protein A	0.26976	0.279873
Q9P121	NTM	Neurotrimin	-0.311822	0.569937
Q9P1U1;Q9C0K3	ACTR3B;ACTR3C	Actin-related protein 3B;Actin-related protein 3C	0.0186947	0.0798988
Q9P265;Q14689	DIP2B;DIP2A	Disco-interacting protein 2 homolog B;Disco-interacting protein 2 homolog A	0.162384	0.573833
Q9P2E9	RRBP1	Ribosome-binding protein 1	-0.293881	1.71511
Q9P2J5	LARS	Leucine--tRNA ligase, cytoplasmic	0.975333	0.35361
Q9P2K5	MYEF2	Myelin expression factor 2	-0.397803	1.26164
Q9P2R7	SUCLA2	Succinyl-CoA ligase [ADP-forming] subunit beta, mitochondrial	1.57335	0.516496
Q9P2U7	SLC17A7	Vesicular glutamate transporter 1	0.613323	0.632236
Q9UBB4	ATXN10	Ataxin-10	0.626973	0.710601
Q9UBB6	NCDN	Neurochondrin	0.545773	0.785562
Q9UBC2	EPS15L1	Epidermal growth factor receptor substrate 15-like 1	0.27933	0.267983
Q9UBI6	GNG12	Guanine nucleotide-binding protein G(I)/G(S)/G(O) subunit gamma-12	-0.425772	0.481918
Q9UBQ0	VPS29	Vacuolar protein sorting-associated protein 29	1.24157	0.904525
Q9UBQ5	EIF3K	Eukaryotic translation initiation factor 3 subunit K	0.0392459	0.349501
Q9UBQ7	GRHPR	Glyoxylate reductase/hydroxypyruvate reductase	-0.296255	0.407626
Q9UBV8	PEF1	Peflin	-0.478279	0.7643
Q9UDT6	CLIP2	CAP-Gly domain-containing linker protein 2	-0.0458034	0.0686218
Q9UDY4	DNAJB4	DnaJ homolog subfamily B member 4	-0.36651	0.682509
Q9UEE9	CFDP1	Craniofacial development protein 1	0.645479	1.47406
Q9UEY8	ADD3	Gamma-adducin	0.0374591	0.12725
Q9UFN0	NIPSNAP3A	Protein NipSnap homolog 3A	-0.224221	0.44338
Q9UGV2	NDRG3	Protein NDRG3	-0.124743	0.720672
Q9UH03	SEPT3	Neuronal-specific septin-3	-0.164301	0.6605
Q9UHC6	CNTNAP2	Contactin-associated protein-like 2	-0.102584	0.530951
Q9UHD1	CHORDC1	Cysteine and histidine-rich domain-containing protein 1	0.122425	0.904716
Q9UHD8	SEPT9	Septin-9	-0.0570385	0.101895
Q9UHD9	UBQLN2	Ubiquilin-2	-0.0817043	0.191821
Q9UHG2	PCSK1N	ProSAAS;KEP;Big SAAS;Little SAAS;Big PEN-LEN;PEN;Little LEN;Big LEN	-0.31158	1.74506
Q9UHG3	PCYOX1	Prenylcysteine oxidase 1	-0.121345	0.21886
Q9UHL4	DPP7	Dipeptidyl peptidase 2	-0.765591	0.568038
Q9UHQ9	CYB5R1	NADH-cytochrome b5 reductase 1	-0.0660082	0.342786
Q9UHV9	PFDN2	Prefoldin subunit 2	0.0993104	0.31435
Q9UHW5	GPN3	GPN-loop GTPase 3	-0.186207	1.10259
Q9UHY1	NRBP1	Nuclear receptor-binding protein	2.0115	0.438163
Q9UHY7	ENOPH1	Enolase-phosphatase E1	0.109255	0.246199
Q9UI08	EVL	Ena/VASP-like protein	-0.094671	0.215622
Q9UI09	NDUFA12	NADH dehydrogenase [ubiquinone] 1 alpha subcomplex subunit 12	0.0443758	0.0409638
Q9UI12	ATP6V1H	V-type proton ATPase subunit H	0.400424	0.491265
Q9UI15	TAGLN3	Transgelin-3	-0.180708	0.575148
Q9UIC8	LCMT1	Leucine carboxyl methyltransferase 1	0.283196	0.957941
Q9UII2	ATPIF1	ATPase inhibitor, mitochondrial	-0.649726	0.491286
Q9UIJ7	AK3	GTP:AMP phosphotransferase AK3, mitochondrial	-0.164893	0.288174
Q9UIL1	SCOC	Short coiled-coil protein	1.18896	0.48666
Q9UIW2	PLXNA1	Plexin-A1	0.293115	1.3617
Q9UJ14	GGT7	Gamma-glutamyltransferase 7;Gamma-glutamyltransferase 7 heavy chain;Gamma-glutamyltransferase 7 light chain	0.254697	0.404313
Q9UJ70	NAGK	N-acetyl-D-glucosamine kinase	0.446419	1.00911
Q9UJC5	SH3BGRL2	SH3 domain-binding glutamic acid-rich-like protein 2	-0.326961	0.463024
Q9UJU6	DBNL	Drebrin-like protein	0.768656	1.03568
Q9UJW0	DCTN4	Dynactin subunit 4	0.994287	2.04106
Q9UJY1	HSPB8	Heat shock protein beta-8	-0.048808	0.121746
Q9UJY5;Q9UJY4;Q9NZ52	GGA1;GGA2;GGA3	ADP-ribosylation factor-binding protein GGA1;ADP-ribosylation factor-binding protein GGA2;ADP-ribosylation factor-binding protein GGA3	0.154061	0.98759
Q9UK22	FBXO2	F-box only protein 2	1.2971	1.15753
Q9UK76	HN1	Hematological and neurological expressed 1 protein;Hematological and neurological expressed 1 protein, N-terminally processed	0.232293	0.42842
Q9UKE5	TNIK	TRAF2 and NCK-interacting protein kinase	0.614707	0.339813
Q9UKG1	APPL1	DCC-interacting protein 13-alpha	0.672448	1.24267
Q9UKK9	NUDT5	ADP-sugar pyrophosphatase	-0.415924	0.652012
Q9UKM9	RALY	RNA-binding protein Raly	0.571194	0.789923
Q9UKU0	ACSL6	Long-chain-fatty-acid--CoA ligase 6	0.588753	0.711078
Q9UKU7	ACAD8	Isobutyryl-CoA dehydrogenase, mitochondrial	-0.282228	0.804997
Q9UKY7	CDV3	Protein CDV3 homolog	-0.197085	0.480062
Q9UL03	INTS6	Integrator complex subunit 6	-0.325727	0.677021
Q9UL15	BAG5	BAG family molecular chaperone regulator 5	0.416303	0.234586
Q9UL25	RAB21	Ras-related protein Rab-21	-0.0421631	0.125791
Q9UL46	PSME2	Proteasome activator complex subunit 2	-0.131699	0.387407
Q9ULA0	DNPEP	Aspartyl aminopeptidase	0.0671052	0.0469247
Q9ULC4;A0A3B3IRV3	MCTS1	Malignant T-cell-amplified sequence 1	0.1433	0.946753
Q9ULD0	OGDHL	2-oxoglutarate dehydrogenase-like, mitochondrial	2.64834	0.643922
Q9ULP0	NDRG4	Protein NDRG4	-0.301694	1.17445
Q9ULR3	PPM1H	Protein phosphatase 1H	0.112416	0.417608
Q9ULU8	CADPS	Calcium-dependent secretion activator 1	0.766559	0.986692
Q9ULV4	CORO1C	Coronin-1C	0.0617944	1.06906
Q9UM19	HPCAL4	Hippocalcin-like protein 4	-0.437896	1.69694
Q9UM22	EPDR1	Mammalian ependymin-related protein 1	-0.244089	0.298778
Q9UM54	MYO6	Unconventional myosin-VI	-0.0520389	0.202646
Q9UMF0	ICAM5	Intercellular adhesion molecule 5	-0.315951	1.0612
Q9UMS0	NFU1	NFU1 iron-sulfur cluster scaffold homolog, mitochondrial	0.489802	0.795605
Q9UMX0	UBQLN1	Ubiquilin-1	-0.114237	0.852086
Q9UMX5	NENF	Neudesin	0.0453296	0.0417025
Q9UMY4	SNX12	Sorting nexin-12	0.651529	1.48141
Q9UN36	NDRG2	Protein NDRG2	-0.171693	0.623687
Q9UNA1	ARHGAP26	Rho GTPase-activating protein 26	0.41117	0.541578
Q9UNF0	PACSIN2	Protein kinase C and casein kinase substrate in neurons protein 2	-0.127274	0.72988
Q9UNH7	SNX6	Sorting nexin-6;Sorting nexin-6, N-terminally processed	0.574419	1.60744
Q9UNM6	PSMD13	26S proteasome non-ATPase regulatory subunit 13	0.329504	0.642982
Q9UNS2	COPS3	COP9 signalosome complex subunit 3	0.520615	2.14324
Q9UNZ2	NSFL1C	NSFL1 cofactor p47	0.105131	0.401535
Q9UPA5	BSN	Protein bassoon	-0.236326	0.648319
Q9UPN3	MACF1	Microtubule-actin cross-linking factor 1, isoforms 1/2/3/5	0.54144	0.458302
Q9UPR5	SLC8A2	Sodium/calcium exchanger 2	0.109571	0.282531
Q9UPV7	KIAA1045	Protein KIAA1045	0.164913	0.195523
Q9UPY6	WASF3	Wiskott-Aldrich syndrome protein family member 3	-0.236286	0.913026
Q9UPY8	MAPRE3	Microtubule-associated protein RP/EB family member 3	0.143139	0.359369
Q9UQ03	CORO2B	Coronin-2B	1.47368	1.12974
Q9UQ16	DNM3	Dynamin-3	1.50176	0.346508
Q9UQ80	PA2G4	Proliferation-associated protein 2G4	-0.0356966	0.0681381
Q9UQB3	CTNND2	Catenin delta-2	-0.211285	0.46154
Q9UQB8	BAIAP2	Brain-specific angiogenesis inhibitor 1-associated protein 2	0.189273	0.224199
Q9UQC2	GAB2	GRB2-associated-binding protein 2	0.0681992	0.107079
Q9UQM7	CAMK2A	Calcium/calmodulin-dependent protein kinase type II subunit alpha	0.82365	0.410192
Q9Y224	C14orf166	UPF0568 protein C14orf166	0.602141	1.61529
Q9Y237	PIN4	Peptidyl-prolyl cis-trans isomerase NIMA-interacting 4	-0.683698	1.00464
Q9Y265	RUVBL1	RuvB-like 1	0.164436	0.75299
Q9Y266	NUDC	Nuclear migration protein nudC	-0.0153518	0.0470243
Q9Y277	VDAC3	Voltage-dependent anion-selective channel protein 3	-0.396446	1.86077
Q9Y281	CFL2	Cofilin-2	-0.0697978	0.0433454
Q9Y285	FARSA	Phenylalanine--tRNA ligase alpha subunit	1.58973	0.777132
Q9Y2A7	NCKAP1	Nck-associated protein 1	-0.0682501	0.233663
Q9Y2I1	NISCH	Nischarin	1.1053	1.58268
Q9Y2J0	RPH3A	Rabphilin-3A	0.188233	0.295505
Q9Y2J2	EPB41L3	Band 4.1-like protein 3;Band 4.1-like protein 3, N-terminally processed	0.788772	0.855476
Q9Y2J8	PADI2	Protein-arginine deiminase type-2	-0.357467	0.347964
Q9Y2Q0	ATP8A1	Phospholipid-transporting ATPase IA	0.394911	0.862066
Q9Y2S2	CRYL1	Lambda-crystallin homolog	-0.141446	0.234911
Q9Y2T3	GDA	Guanine deaminase	-0.356692	0.472737
Q9Y2V2	CARHSP1	Calcium-regulated heat stable protein 1	-0.221238	0.746105
Q9Y2X7;Q14161	GIT1;GIT2	ARF GTPase-activating protein GIT1;ARF GTPase-activating protein GIT2	0.0337507	0.0418054
Q9Y2Z0	SUGT1	Suppressor of G2 allele of SKP1 homolog	0.221754	1.38272
Q9Y305	ACOT9	Acyl-coenzyme A thioesterase 9, mitochondrial	0.15527	0.342784
Q9Y333	LSM2	U6 snRNA-associated Sm-like protein LSm2	-0.183696	0.668158
Q9Y371	SH3GLB1	Endophilin-B1	0.411191	0.785085
Q9Y376	CAB39	Calcium-binding protein 39	-0.142678	0.467369
Q9Y394	DHRS7	Dehydrogenase/reductase SDR family member 7	0.366251	0.261158
Q9Y3A5	SBDS	Ribosome maturation protein SBDS	-0.362368	0.591338
Q9Y3C8	UFC1	Ubiquitin-fold modifier-conjugating enzyme 1	0.213537	1.61006
Q9Y3D6	FIS1	Mitochondrial fission 1 protein	-0.709152	1.11457
Q9Y3E1	HDGFRP3	Hepatoma-derived growth factor-related protein 3	-0.280157	0.321294
Q9Y3E7	CHMP3	Charged multivesicular body protein 3	0.760561	2.10821
Q9Y3F4	STRAP	Serine-threonine kinase receptor-associated protein	0.279587	0.575579
Q9Y3I0	RTCB	tRNA-splicing ligase RtcB homolog	0.538432	0.824641
Q9Y3Q4	HCN4	Potassium/sodium hyperpolarization-activated cyclic nucleotide-gated channel 4	0.127538	0.0728718
Q9Y490	TLN1	Talin-1	0.256044	0.390514
Q9Y4C0;Q9HDB5	NRXN3	Neurexin-3;Neurexin-3-beta;Neurexin-3-beta, soluble form;Neurexin-3-beta, C-terminal fragment	0.489509	0.385124
Q9Y4G6	TLN2	Talin-2	0.308729	0.569
Q9Y4I1	MYO5A	Unconventional myosin-Va	1.02539	0.492373
Q9Y4L1	HYOU1	Hypoxia up-regulated protein 1	1.05265	0.724049
Q9Y4Z0	LSM4	U6 snRNA-associated Sm-like protein LSm4	-0.0639125	0.150381
Q9Y570	PPME1	Protein phosphatase methylesterase 1	2.29658	1.20039
Q9Y5J7	TIMM9	Mitochondrial import inner membrane translocase subunit Tim9	-0.508374	0.757779
Q9Y5K8	ATP6V1D	V-type proton ATPase subunit D	0.106086	0.198049
Q9Y5X3	SNX5	Sorting nexin-5	0.314937	0.830037
Q9Y5Z4	HEBP2	Heme-binding protein 2	-0.357239	0.536609
Q9Y617	PSAT1	Phosphoserine aminotransferase	-0.448067	0.486085
Q9Y639	NPTN	Neuroplastin	0.152381	0.25843
Q9Y696	CLIC4	Chloride intracellular channel protein 4	0.571316	0.663403
Q9Y697	NFS1	Cysteine desulfurase, mitochondrial	1.174	1.29277
Q9Y6C9	MTCH2	Mitochondrial carrier homolog 2	-0.0151013	0.131415
Q9Y6G9	DYNC1LI1	Cytoplasmic dynein 1 light intermediate chain 1	0.609801	0.557332
Q9Y6I3	EPN1	Epsin-1	0.353043	0.900262
Q9Y6M4	CSNK1G3	Casein kinase I isoform gamma-3	-0.0866639	0.152779
Q9Y6M9	NDUFB9	NADH dehydrogenase [ubiquinone] 1 beta subcomplex subunit 9	0.356616	0.504215
Q9Y6R0	NUMBL	Numb-like protein	0.160689	0.374608
Q9Y6R1	SLC4A4	Electrogenic sodium bicarbonate cotransporter 1	0.296951	0.462824
Q9Y6V0	PCLO	Protein piccolo	-0.345253	1.24891

## Sheet: Supp. Fig. 4G MNDSOD Corrected
Majority protein IDs	Gene names	Protein names	Log2 Corrected ratio	—Log10 (p-value)
A0AVI2	FER1L5	Fer-1-like protein 5	0.656262	1.14997
A0FGR8	ESYT2	Extended synaptotagmin-2	0.330433	0.785571
A6NKB5	PCNXL2	Pecanex-like protein 2	-0.317854	0.201597
E9PAV3;Q13765	NACA	Nascent polypeptide-associated complex subunit alpha, muscle-specific form;Nascent polypeptide-associated complex subunit alpha	0.339714	1.31388
O00154	ACOT7	Cytosolic acyl coenzyme A thioester hydrolase	-1.15693	2.18725
O00217	NDUFS8	NADH dehydrogenase [ubiquinone] iron-sulfur protein 8, mitochondrial	-0.610356	0.576696
O00231	PSMD11	26S proteasome non-ATPase regulatory subunit 11	-0.413767	0.647895
O00264	PGRMC1	Membrane-associated progesterone receptor component 1	0.677638	1.16159
O00303	EIF3F	Eukaryotic translation initiation factor 3 subunit F	-0.683026	0.560116
O00305;Q02641;Q08289	CACNB4;CACNB1;CACNB2	Voltage-dependent L-type calcium channel subunit beta-4;Voltage-dependent L-type calcium channel subunit beta-1;Voltage-dependent L-type calcium channel subunit beta-2	-0.204538	0.616671
O00330	PDHX	Pyruvate dehydrogenase protein X component, mitochondrial	-0.547601	0.801229
O00399	DCTN6	Dynactin subunit 6	-1.08107	0.854548
O00401	WASL	Neural Wiskott-Aldrich syndrome protein	-0.175105	0.174108
O00410	IPO5	Importin-5	-0.856706	0.924633
O00429	DNM1L	Dynamin-1-like protein	0.165599	0.140149
O00483	NDUFA4	Cytochrome c oxidase subunit NDUFA4	-0.310911	1.90701
O00499	BIN1	Myc box-dependent-interacting protein 1	-0.923782	0.634596
O14531	DPYSL4	Dihydropyrimidinase-related protein 4	0.412507	1.13862
O14617	AP3D1	AP-3 complex subunit delta-1	0.645223	0.912443
O14639	ABLIM1	Actin-binding LIM protein 1	1.71649	0.461594
O14745	SLC9A3R1	Na(+)/H(+) exchange regulatory cofactor NHE-RF1	0.436225	0.808071
O14773	TPP1	Tripeptidyl-peptidase 1	-0.093064	0.095757
O14775	GNB5	Guanine nucleotide-binding protein subunit beta-5	-0.407446	0.745508
O14807	MRAS	Ras-related protein M-Ras	0.336939	0.322041
O14810	CPLX1	Complexin-1	-0.285058	0.46795
O14880	MGST3	Microsomal glutathione S-transferase 3	-1.07344	1.76247
O14936	CASK	Peripheral plasma membrane protein CASK	-0.412217	1.60032
O14949	UQCRQ	Cytochrome b-c1 complex subunit 8	-0.436721	0.789484
O14964	HGS	Hepatocyte growth factor-regulated tyrosine kinase substrate	-0.439791	0.373246
O14979	HNRNPDL	Heterogeneous nuclear ribonucleoprotein D-like	1.19328	1.04534
O14980	XPO1	Exportin-1	-0.724195	0.603102
O15020	SPTBN2	Spectrin beta chain, non-erythrocytic 2	-0.149429	0.203316
O15075	DCLK1	Serine/threonine-protein kinase DCLK1	0.395229	0.662339
O15126	SCAMP1	Secretory carrier-associated membrane protein 1	-0.0433196	0.0377962
O15145	ARPC3	Actin-related protein 2/3 complex subunit 3	0.557138	0.369414
O15394	NCAM2	Neural cell adhesion molecule 2	-0.6615	0.628997
O15400	STX7	Syntaxin-7	0.459642	0.224326
O43175	PHGDH	D-3-phosphoglycerate dehydrogenase	-0.0928728	0.0847962
O43236	SEPT4	Septin-4	-0.561789	0.474432
O43237	DYNC1LI2	Cytoplasmic dynein 1 light intermediate chain 2	0.92899	0.853737
O43242	PSMD3	26S proteasome non-ATPase regulatory subunit 3	-0.828027	0.892611
O43272	PRODH	Proline dehydrogenase 1, mitochondrial	-0.259935	1.29133
O43301	HSPA12A	Heat shock 70 kDa protein 12A	0.24247	0.697063
O43390	HNRNPR	Heterogeneous nuclear ribonucleoprotein R	0.0907416	0.044567
O43399	TPD52L2	Tumor protein D54	0.644385	0.53903
O43426	SYNJ1	Synaptojanin-1	-0.520674	0.562403
O43488	AKR7A2	Aflatoxin B1 aldehyde reductase member 2	-0.896459	0.595114
O43491	EPB41L2	Band 4.1-like protein 2	0.835026	1.2258
O43581	SYT7	Synaptotagmin-7	-0.27223	0.323459
O43598	DNPH1	2-deoxynucleoside 5-phosphate N-hydrolase 1	0.0711937	0.161435
O43615	TIMM44	Mitochondrial import inner membrane translocase subunit TIM44	0.280433	0.888249
O43678	NDUFA2	NADH dehydrogenase [ubiquinone] 1 alpha subcomplex subunit 2	-0.361959	0.696656
O43681	ASNA1	ATPase ASNA1	-0.63981	0.54086
O43707	ACTN4	Alpha-actinin-4	-0.0981764	0.64229
O43761	SYNGR3	Synaptogyrin-3	0.140601	0.174769
O43765	SGTA	Small glutamine-rich tetratricopeptide repeat-containing protein alpha	-0.817254	1.31807
O43776	NARS	Asparagine--tRNA ligase, cytoplasmic	-0.505803	0.620767
O43809	NUDT21	Cleavage and polyadenylation specificity factor subunit 5	0.16278	0.116048
O43813	LANCL1	LanC-like protein 1	-0.523831	1.58657
O43837	IDH3B	Isocitrate dehydrogenase [NAD] subunit beta, mitochondrial	-0.0837207	0.182422
O43865	AHCYL1	Putative adenosylhomocysteinase 2	-0.333604	0.979574
O60256	PRPSAP2	Phosphoribosyl pyrophosphate synthase-associated protein 2	-0.553404	0.728107
O60262	GNG7	Guanine nucleotide-binding protein G(I)/G(S)/G(O) subunit gamma-7	0.0455224	0.0902617
O60268	KIAA0513	Uncharacterized protein KIAA0513	-0.16299	0.126298
O60282	KIF5C	Kinesin heavy chain isoform 5C	-0.152405	0.450764
O60313	OPA1	Dynamin-like 120 kDa protein, mitochondrial;Dynamin-like 120 kDa protein, form S1	0.100619	0.0886858
O60506	SYNCRIP	Heterogeneous nuclear ribonucleoprotein Q	0.370743	0.184543
O60641	SNAP91	Clathrin coat assembly protein AP180	-0.112369	0.562591
O60664	PLIN3	Perilipin-3	-0.126163	0.127632
O60763	USO1	General vesicular transport factor p115	2.13776	1.69413
O60888	CUTA	Protein CutA	0.202225	0.110981
O75061	DNAJC6	Putative tyrosine-protein phosphatase auxilin	0.491148	0.576636
O75077	ADAM23	Disintegrin and metalloproteinase domain-containing protein 23	-0.18288	1.00235
O75083	WDR1	WD repeat-containing protein 1	-1.463	0.730796
O75116	ROCK2	Rho-associated protein kinase 2	-1.26816	1.14683
O75122	CLASP2	CLIP-associating protein 2	0.565195	0.690467
O75306	NDUFS2	NADH dehydrogenase [ubiquinone] iron-sulfur protein 2, mitochondrial	-0.661079	0.975435
O75323	GBAS	Protein NipSnap homolog 2	-0.069535	0.845543
O75340	PDCD6	Programmed cell death protein 6	-0.409015	0.389494
O75363	BCAS1	Breast carcinoma-amplified sequence 1	0.70752	0.719756
O75367	H2AFY	Core histone macro-H2A.1	-0.379129	0.801775
O75380	NDUFS6	NADH dehydrogenase [ubiquinone] iron-sulfur protein 6, mitochondrial	0.0319489	0.0715542
O75390	CS	Citrate synthase, mitochondrial	0.0573322	0.0601619
O75475	PSIP1	PC4 and SFRS1-interacting protein	0.700302	2.4147
O75489	NDUFS3	NADH dehydrogenase [ubiquinone] iron-sulfur protein 3, mitochondrial	-0.613878	0.282696
O75508	CLDN11	Claudin-11	-0.668438	0.605803
O75521	ECI2	Enoyl-CoA delta isomerase 2, mitochondrial	0.144206	0.219176
O75531	BANF1	Barrier-to-autointegration factor;Barrier-to-autointegration factor, N-terminally processed	-0.793789	0.690814
O75569	PRKRA	Interferon-inducible double-stranded RNA-dependent protein kinase activator A	0.749384	0.552134
O75746	SLC25A12	Calcium-binding mitochondrial carrier protein Aralar1	-0.22967	1.32809
O75781	PALM	Paralemmin-1	-0.0181671	0.0157694
O75787	ATP6AP2	Renin receptor	-0.305715	1.10442
O75822	EIF3J	Eukaryotic translation initiation factor 3 subunit J	-1.19056	1.03605
O75832	PSMD10	26S proteasome non-ATPase regulatory subunit 10	0.281336	0.25784
O75891	ALDH1L1	Cytosolic 10-formyltetrahydrofolate dehydrogenase	0.0684438	0.313023
O75914	PAK3	Serine/threonine-protein kinase PAK 3	-0.544128	0.434626
O75915	ARL6IP5	PRA1 family protein 3	-0.285538	0.426001
O75935	DCTN3	Dynactin subunit 3	-0.440258	0.647412
O75947	ATP5H	ATP synthase subunit d, mitochondrial	-0.339663	0.309916
O75955	FLOT1	Flotillin-1	-0.501382	0.724153
O75964	ATP5L	ATP synthase subunit g, mitochondrial	-0.66697	1.15508
O76054	SEC14L2	SEC14-like protein 2	-0.521712	0.480813
O76070	SNCG	Gamma-synuclein	-0.315396	0.366986
O94760	DDAH1	N(G),N(G)-dimethylarginine dimethylaminohydrolase 1	-0.159271	0.554791
O94772	LY6H	Lymphocyte antigen 6H	-0.372554	0.229128
O94811	TPPP	Tubulin polymerization-promoting protein	-0.0929954	0.188912
O94819	KBTBD11	Kelch repeat and BTB domain-containing protein 11	0.351076	0.870038
O94826	TOMM70A	Mitochondrial import receptor subunit TOM70	-0.34537	1.07131
O94856	NFASC	Neurofascin	-0.361208	0.490355
O94919	ENDOD1	Endonuclease domain-containing 1 protein	0.173012	0.578775
O94925	GLS	Glutaminase kidney isoform, mitochondrial	-0.271662	0.686253
O94967	WDR47	WD repeat-containing protein 47	-0.436054	0.464285
O94973	AP2A2	AP-2 complex subunit alpha-2	0.245157	0.153744
O95182	NDUFA7	NADH dehydrogenase [ubiquinone] 1 alpha subcomplex subunit 7	-0.447223	1.32234
O95197	RTN3	Reticulon-3	-0.842046	1.30444
O95202	LETM1	LETM1 and EF-hand domain-containing protein 1, mitochondrial	-0.542828	1.74368
O95292	VAPB	Vesicle-associated membrane protein-associated protein B/C	0.457406	1.07117
O95294	RASAL1	RasGAP-activating-like protein 1	0.0127946	0.0180142
O95299	NDUFA10	NADH dehydrogenase [ubiquinone] 1 alpha subcomplex subunit 10, mitochondrial	0.0557227	1.32948
O95670	ATP6V1G2	V-type proton ATPase subunit G 2	-0.0361129	0.086106
O95674	CDS2	Phosphatidate cytidylyltransferase 2	0.0647273	0.0720888
O95716	RAB3D	Ras-related protein Rab-3D	0.237363	0.323523
O95741	CPNE6	Copine-6	-1.02916	1.03923
O95757	HSPA4L	Heat shock 70 kDa protein 4L	-0.806656	0.635324
O95782	AP2A1	AP-2 complex subunit alpha-1	0.12556	0.107059
O95970	LGI1	Leucine-rich glioma-inactivated protein 1	0.0554838	1.59414
P00338	LDHA	L-lactate dehydrogenase A chain	-1.21325	1.61552
P00367;P49448	GLUD1;GLUD2	Glutamate dehydrogenase 1, mitochondrial;Glutamate dehydrogenase 2, mitochondrial	-0.271339	0.293969
P00387	CYB5R3	NADH-cytochrome b5 reductase 3;NADH-cytochrome b5 reductase 3 membrane-bound form;NADH-cytochrome b5 reductase 3 soluble form	0.437708	0.729819
P00403	MT-CO2	Cytochrome c oxidase subunit 2	-0.711717	0.867085
P00441	SOD1	Superoxide dismutase [Cu-Zn]	0.840837	0.484529
P00492	HPRT1	Hypoxanthine-guanine phosphoribosyltransferase	0.684475	1.36861
P00505	GOT2	Aspartate aminotransferase, mitochondrial	0.620762	0.624554
P00558	PGK1	Phosphoglycerate kinase 1	-1.84071	2.24827
P00568	AK1	Adenylate kinase isoenzyme 1	-0.709703	1.02408
P00846	MT-ATP6	ATP synthase subunit a	-0.773839	1.13595
P00918	CA2	Carbonic anhydrase 2	0.382638	0.135493
P00966	ASS1	Argininosuccinate synthase	-0.133664	0.135269
P01009	SERPINA1	Alpha-1-antitrypsin;Short peptide from AAT	-0.378486	0.412566
P01024	C3	Complement C3;Complement C3 beta chain;C3-beta-c;Complement C3 alpha chain;C3a anaphylatoxin;Acylation stimulating protein;Complement C3b alpha chain;Complement C3c alpha chain fragment 1;Complement C3dg fragment;Complement C3g fragment;Complement C3d fragment;Complement C3f fragment;Complement C3c alpha chain fragment 2	-1.12931	0.743525
P01116	KRAS	GTPase KRas;GTPase KRas, N-terminally processed	0.389205	0.837343
P02042	HBD	Hemoglobin subunit delta	-0.519719	0.38365
P02511	CRYAB	Alpha-crystallin B chain	-0.157844	2.67542
P02545	LMNA	Prelamin-A/C;Lamin-A/C	-0.141291	0.613722
P02647	APOA1	Apolipoprotein A-I;Proapolipoprotein A-I;Truncated apolipoprotein A-I	-0.280742	0.410369
P02649	APOE	Apolipoprotein E	0.0622081	0.131132
P02671	FGA	Fibrinogen alpha chain;Fibrinopeptide A;Fibrinogen alpha chain	-0.607646	0.546926
P02675	FGB	Fibrinogen beta chain;Fibrinopeptide B;Fibrinogen beta chain	-1.02286	0.809959
P02679	FGG	Fibrinogen gamma chain	-0.277177	0.470901
P02686	MBP	Myelin basic protein	0.406136	0.531626
P02689	PMP2	Myelin P2 protein	-0.383918	0.496922
P02787	TF	Serotransferrin	0.33676	0.43053
P02794	FTH1	Ferritin heavy chain;Ferritin heavy chain, N-terminally processed	0.775523	0.28308
P04040	CAT	Catalase	0.256809	0.285355
P04075	ALDOA	Fructose-bisphosphate aldolase A	0.586205	0.730312
P04080	CSTB	Cystatin-B	0.101585	0.849655
P04156	PRNP	Major prion protein	0.121038	0.0641295
P04179	SOD2	Superoxide dismutase [Mn], mitochondrial	-0.134862	0.213678
P04181	OAT	Ornithine aminotransferase, mitochondrial;Ornithine aminotransferase, hepatic form;Ornithine aminotransferase, renal form	-0.0732945	0.0857532
P04216	THY1	Thy-1 membrane glycoprotein	-0.217824	0.177532
P04271	S100B	Protein S100-B	0.480617	0.731734
P04350	TUBB4A	Tubulin beta-4A chain	-0.126062	0.686846
P04406	GAPDH	Glyceraldehyde-3-phosphate dehydrogenase	0.300596	0.483506
P04632	CAPNS1	Calpain small subunit 1	0.431558	0.619658
P04792	HSPB1	Heat shock protein beta-1	0.250458	0.301821
P04899	GNAI2	Guanine nucleotide-binding protein G(i) subunit alpha-2	-0.668451	0.924109
P05023	ATP1A1	Sodium/potassium-transporting ATPase subunit alpha-1	-0.618841	0.917372
P05026	ATP1B1	Sodium/potassium-transporting ATPase subunit beta-1	-0.555862	0.990271
P05090	APOD	Apolipoprotein D	0.210934	1.73506
P05091	ALDH2	Aldehyde dehydrogenase, mitochondrial	0.476333	0.462941
P05109	S100A8	Protein S100-A8;Protein S100-A8, N-terminally processed	2.26754	0.555163
P05141	SLC25A5	ADP/ATP translocase 2;ADP/ATP translocase 2, N-terminally processed	-0.255961	0.567566
P05386	RPLP1	60S acidic ribosomal protein P1	-0.433328	2.2094
P05387	RPLP2	60S acidic ribosomal protein P2	0.773848	0.517413
P05388;Q8NHW5	RPLP0;RPLP0P6	60S acidic ribosomal protein P0;60S acidic ribosomal protein P0-like	-0.165923	0.229832
P05413	FABP3	Fatty acid-binding protein, heart	0.244549	0.145551
P05556	ITGB1	Integrin beta-1	-0.441389	0.809276
P05771	PRKCB	Protein kinase C beta type	-0.168419	0.136864
P06576	ATP5B	ATP synthase subunit beta, mitochondrial	-0.53459	0.615484
P06702	S100A9	Protein S100-A9	2.63287	0.794578
P06733	ENO1	Alpha-enolase	-1.26131	1.02952
P06744	GPI	Glucose-6-phosphate isomerase	-2.56773	1.09779
P06748	NPM1	Nucleophosmin	-1.47751	1.39348
P07093	SERPINE2	Glia-derived nexin	-0.124429	0.13347
P07099	EPHX1	Epoxide hydrolase 1	-0.718377	0.516607
P07195	LDHB	L-lactate dehydrogenase B chain	-0.96392	1.06717
P07196	NEFL	Neurofilament light polypeptide	0.665757	0.630396
P07197	NEFM	Neurofilament medium polypeptide	0.762232	0.419467
P07305	H1F0	Histone H1.0;Histone H1.0, N-terminally processed	-0.731835	0.556507
P07339	CTSD	Cathepsin D;Cathepsin D light chain;Cathepsin D heavy chain	-0.0623324	0.361364
P07355;A6NMY6	ANXA2;ANXA2P2	Annexin A2;Putative annexin A2-like protein	0.132059	0.323483
P07384	CAPN1	Calpain-1 catalytic subunit	0.197842	1.12292
P07437	TUBB	Tubulin beta chain	0.369863	0.384556
P07737	PFN1	Profilin-1	0.534808	0.232189
P07814	EPRS	Bifunctional glutamate/proline--tRNA ligase;Glutamate--tRNA ligase;Proline--tRNA ligase	-0.467194	0.719778
P07858	CTSB	Cathepsin B;Cathepsin B light chain;Cathepsin B heavy chain	1.42092	0.548824
P07900	HSP90AA1	Heat shock protein HSP 90-alpha	-1.00953	0.856853
P07910;P0DMR1;O60812;B7ZW38;B2RXH8	HNRNPC;HNRNPCL4;HNRNPCL1;HNRNPCL3;HNRNPCL2	Heterogeneous nuclear ribonucleoproteins C1/C2;Heterogeneous nuclear ribonucleoprotein C-like 4;Heterogeneous nuclear ribonucleoprotein C-like 1;Heterogeneous nuclear ribonucleoprotein C-like 3;Heterogeneous nuclear ribonucleoprotein C-like 2	0.78356	0.577534
P07954	FH	Fumarate hydratase, mitochondrial	-1.16202	0.561108
P08133	ANXA6	Annexin A6	-0.605968	0.59699
P08195	SLC3A2	4F2 cell-surface antigen heavy chain	-0.528887	1.00414
P08237	PFKM	ATP-dependent 6-phosphofructokinase, muscle type	0.0558094	0.0842902
P08238	HSP90AB1	Heat shock protein HSP 90-beta	-0.618701	0.570114
P08247	SYP	Synaptophysin	-0.30396	0.494624
P08559	PDHA1	Pyruvate dehydrogenase E1 component subunit alpha, somatic form, mitochondrial	-0.777633	0.741712
P08574	CYC1	Cytochrome c1, heme protein, mitochondrial	-0.357738	1.47745
P08670	VIM	Vimentin	-0.440058	2.39835
P08708	RPS17	40S ribosomal protein S17	0.0228673	0.0368723
P08758	ANXA5	Annexin A5	-0.203219	0.411777
P09104	ENO2	Gamma-enolase	-0.546956	0.816286
P09110	ACAA1	3-ketoacyl-CoA thiolase, peroxisomal	-0.600509	0.590093
P09382	LGALS1	Galectin-1	0.560636	0.935568
P09417	QDPR	Dihydropteridine reductase	-0.420233	1.48028
P09429;B2RPK0	HMGB1;HMGB1P1	High mobility group protein B1;Putative high mobility group protein B1-like 1	-0.609197	0.735065
P09471	GNAO1	Guanine nucleotide-binding protein G(o) subunit alpha	-0.310231	0.696171
P09496	CLTA	Clathrin light chain A	-1.28688	0.718911
P09497	CLTB	Clathrin light chain B	-0.9242	0.536319
P09543	CNP	2,3-cyclic-nucleotide 3-phosphodiesterase	-0.107871	0.193243
P09622	DLD	Dihydrolipoyl dehydrogenase, mitochondrial	0.145908	0.0418177
P09651;Q32P51;A0A2R8Y4L2	HNRNPA1;HNRNPA1L2	Heterogeneous nuclear ribonucleoprotein A1;Heterogeneous nuclear ribonucleoprotein A1, N-terminally processed;Heterogeneous nuclear ribonucleoprotein A1-like 2	0.217275	0.137047
P09669	COX6C	Cytochrome c oxidase subunit 6C	1.11231	0.537077
P09874	PARP1	Poly [ADP-ribose] polymerase 1	1.38083	1.34531
P09936	UCHL1	Ubiquitin carboxyl-terminal hydrolase isozyme L1	-2.0036	1.44074
P09972	ALDOC	Fructose-bisphosphate aldolase C	0.0819222	0.18148
P0CG30;P0CG29	GSTT2B;GSTT2	Glutathione S-transferase theta-2B;Glutathione S-transferase theta-2	-0.663626	0.689691
P0DJI8;P0DJI9	SAA1;SAA2	Serum amyloid A-1 protein;Amyloid protein A;Serum amyloid protein A(2-104);Serum amyloid protein A(3-104);Serum amyloid protein A(2-103);Serum amyloid protein A(2-102);Serum amyloid protein A(4-101);Serum amyloid A-2 protein	-1.15167	1.44067
P0DMV9;P0DMV8	HSPA1B;HSPA1A	Heat shock 70 kDa protein 1B;Heat shock 70 kDa protein 1A	-0.170195	0.303213
P0DOX5;P01857	IGHG1	Ig gamma-1 chain C region	-0.154025	0.101577
P0DOX8;B9A064;P0CG04	IGLL5;IGLC1	Immunoglobulin lambda-like polypeptide 5;Ig lambda-1 chain C regions	1.40822	0.846403
P0DOY3;P0DOY2;P0CF74	IGLC6	Ig lambda-6 chain C region	2.44939	0.343756
P10114;Q9Y3L5	RAP2A;RAP2C	Ras-related protein Rap-2a;Ras-related protein Rap-2c	-0.0776023	0.199531
P10412	HIST1H1E	Histone H1.4	-1.00137	0.663822
P10515	DLAT	Dihydrolipoyllysine-residue acetyltransferase component of pyruvate dehydrogenase complex, mitochondrial	-0.29176	0.363223
P10606	COX5B	Cytochrome c oxidase subunit 5B, mitochondrial	-0.379118	0.628179
P10636	MAPT	Microtubule-associated protein tau	1.18525	0.563611
P10809	HSPD1	60 kDa heat shock protein, mitochondrial	0.136396	0.15639
P10909	CLU	Clusterin;Clusterin beta chain;Clusterin alpha chain	-0.418988	0.482567
P10915	HAPLN1	Hyaluronan and proteoglycan link protein 1	-0.0531586	0.050234
P11021	HSPA5	78 kDa glucose-regulated protein	-0.152728	0.460557
P11137	MAP2	Microtubule-associated protein 2	2.41465	0.53511
P11142	HSPA8	Heat shock cognate 71 kDa protein	-0.215066	0.41564
P11169;Q8TDB8	SLC2A3;SLC2A14	Solute carrier family 2, facilitated glucose transporter member 3;Solute carrier family 2, facilitated glucose transporter member 14	-0.542152	1.64391
P11171	EPB41	Protein 4.1	-1.02546	0.749649
P11177	PDHB	Pyruvate dehydrogenase E1 component subunit beta, mitochondrial	-0.518748	0.549833
P11216	PYGB	Glycogen phosphorylase, brain form	-0.50777	0.922091
P11217	PYGM	Glycogen phosphorylase, muscle form	-0.497156	0.355317
P11233	RALA	Ras-related protein Ral-A	-0.0247884	0.0652076
P11413	G6PD	Glucose-6-phosphate 1-dehydrogenase	-0.0298797	0.0398592
P11940;Q9H361	PABPC1;PABPC3	Polyadenylate-binding protein 1;Polyadenylate-binding protein 3	0.719849	0.35564
P12036	NEFH	Neurofilament heavy polypeptide	1.99458	0.518772
P12235	SLC25A4	ADP/ATP translocase 1	-0.385336	0.94535
P12236	SLC25A6	ADP/ATP translocase 3;ADP/ATP translocase 3, N-terminally processed	-0.321894	0.973174
P12277	CKB	Creatine kinase B-type	-2.11052	0.986591
P12532	CKMT1A	Creatine kinase U-type, mitochondrial	-1.17263	0.800619
P12814	ACTN1	Alpha-actinin-1	0.2957	0.543325
P12956	XRCC6	X-ray repair cross-complementing protein 6	-0.696403	0.53119
P13010	XRCC5	X-ray repair cross-complementing protein 5	-0.782064	0.549053
P13073	COX4I1	Cytochrome c oxidase subunit 4 isoform 1, mitochondrial	-0.223539	0.826295
P13489	RNH1	Ribonuclease inhibitor	-0.273785	0.128661
P13591	NCAM1	Neural cell adhesion molecule 1	-0.483015	2.53546
P13611	VCAN	Versican core protein	-0.359348	0.934603
P13637	ATP1A3	Sodium/potassium-transporting ATPase subunit alpha-3	-0.631054	0.913098
P13639	EEF2	Elongation factor 2	-0.216666	0.335393
P13693;Q56UQ5	TPT1	Translationally-controlled tumor protein;TPT1-like protein	0.0526028	0.052659
P13797	PLS3	Plastin-3	0.241103	0.713028
P13804	ETFA	Electron transfer flavoprotein subunit alpha, mitochondrial	-0.636747	0.884551
P13861	PRKAR2A	cAMP-dependent protein kinase type II-alpha regulatory subunit	-0.0487964	0.0602055
P14136	GFAP	Glial fibrillary acidic protein	-0.478702	0.970811
P14406	COX7A2	Cytochrome c oxidase subunit 7A2, mitochondrial	-0.245009	0.316221
P14415	ATP1B2	Sodium/potassium-transporting ATPase subunit beta-2	-0.666461	1.03507
P14618	PKM	Pyruvate kinase PKM	-0.47203	0.995417
P14625	HSP90B1	Endoplasmin	-1.27447	0.937541
P14854	COX6B1	Cytochrome c oxidase subunit 6B1	0.115862	0.244419
P14866	HNRNPL	Heterogeneous nuclear ribonucleoprotein L	0.0630381	0.106869
P14868	DARS	Aspartate--tRNA ligase, cytoplasmic	-0.0510733	0.0473935
P14927	UQCRB	Cytochrome b-c1 complex subunit 7	0.0482735	0.434659
P15104	GLUL	Glutamine synthetase	0.139459	0.130279
P15311	EZR	Ezrin	-0.104017	0.135511
P15531	NME1	Nucleoside diphosphate kinase A	0.709195	0.356526
P15880	RPS2	40S ribosomal protein S2	-0.0127404	0.890707
P15954	COX7C	Cytochrome c oxidase subunit 7C, mitochondrial	-0.716879	2.37873
P16070	CD44	CD44 antigen	0.0666833	0.236919
P16104;Q8IUE6;Q96QV6	H2AFX;HIST2H2AB;HIST1H2AA	Histone H2AX;Histone H2A type 2-B;Histone H2A type 1-A	-0.635188	1.18509
P16152	CBR1	Carbonyl reductase [NADPH] 1	-0.619575	1.28469
P16298	PPP3CB	Serine/threonine-protein phosphatase 2B catalytic subunit beta isoform	-0.397897	0.256574
P16401	HIST1H1B	Histone H1.5	-0.744279	0.803522
P16402	HIST1H1D	Histone H1.3	-1.01863	0.720395
P16403	HIST1H1C	Histone H1.2	-1.10479	1.79963
P16615	ATP2A2	Sarcoplasmic/endoplasmic reticulum calcium ATPase 2	0.019695	0.0768558
P16870	CPE	Carboxypeptidase E	0.24359	0.257275
P17066;P48741	HSPA6;HSPA7	Heat shock 70 kDa protein 6;Putative heat shock 70 kDa protein 7	1.06504	1.10965
P17096	HMGA1	High mobility group protein HMG-I/HMG-Y	-0.0172823	0.0579095
P17174	GOT1	Aspartate aminotransferase, cytoplasmic	-0.0652474	0.0577995
P17252	PRKCA	Protein kinase C alpha type	-0.578363	0.463939
P17302	GJA1	Gap junction alpha-1 protein	-0.48614	0.674028
P17600	SYN1	Synapsin-1	-0.564686	0.738329
P17612	PRKACA	cAMP-dependent protein kinase catalytic subunit alpha	-0.619988	1.23252
P17655	CAPN2	Calpain-2 catalytic subunit	-0.610008	0.407927
P17677	GAP43	Neuromodulin	-0.379446	0.55069
P17858	PFKL	ATP-dependent 6-phosphofructokinase, liver type	0.679465	0.497617
P17931	LGALS3	Galectin-3	-0.289249	2.60577
P17980	PSMC3	26S protease regulatory subunit 6A	-0.658409	0.857374
P17987	TCP1	T-complex protein 1 subunit alpha	-0.966447	0.618763
P18124	RPL7	60S ribosomal protein L7	-0.371155	0.80506
P18206	VCL	Vinculin	-0.423715	0.42177
P18621	RPL17	60S ribosomal protein L17	0.282266	0.758931
P18669	PGAM1	Phosphoglycerate mutase 1	-2.33963	1.76955
P18859	ATP5J	ATP synthase-coupling factor 6, mitochondrial	0.461461	0.54556
P19086	GNAZ	Guanine nucleotide-binding protein G(z) subunit alpha	-0.499119	0.649714
P19105;O14950	MYL12A;MYL12B	Myosin regulatory light chain 12A;Myosin regulatory light chain 12B	-0.0874842	0.0625108
P19338	NCL	Nucleolin	-0.722143	0.905474
P19367	HK1	Hexokinase-1	0.227694	0.408276
P19404	NDUFV2	NADH dehydrogenase [ubiquinone] flavoprotein 2, mitochondrial	-0.139798	0.69165
P19623	SRM	Spermidine synthase	-0.433742	0.772203
P20020	ATP2B1	Plasma membrane calcium-transporting ATPase 1	-0.720697	1.45041
P20042	EIF2S2	Eukaryotic translation initiation factor 2 subunit 2	1.15755	1.03441
P20073	ANXA7	Annexin A7	-0.449513	0.352449
P20290	BTF3	Transcription factor BTF3	-0.618149	0.580842
P20336	RAB3A	Ras-related protein Rab-3A	-0.0504064	0.134464
P20339	RAB5A	Ras-related protein Rab-5A	0.076902	0.181015
P20674	COX5A	Cytochrome c oxidase subunit 5A, mitochondrial	-0.197382	2.39334
P20916	MAG	Myelin-associated glycoprotein	0.845758	0.480299
P21281	ATP6V1B2	V-type proton ATPase subunit B, brain isoform	-0.609621	0.466826
P21283	ATP6V1C1	V-type proton ATPase subunit C 1	-0.424291	0.840291
P21291	CSRP1	Cysteine and glycine-rich protein 1	-0.95654	1.57365
P21333	FLNA	Filamin-A	-0.992159	1.26257
P21579	SYT1	Synaptotagmin-1	0.0361733	0.125961
P21695	GPD1	Glycerol-3-phosphate dehydrogenase [NAD(+)], cytoplasmic	1.49172	0.448718
P21796	VDAC1	Voltage-dependent anion-selective channel protein 1	-0.372739	0.928737
P21912	SDHB	Succinate dehydrogenase [ubiquinone] iron-sulfur subunit, mitochondrial	0.387573	0.522816
P21926	CD9	CD9 antigen	-1.12135	1.3766
P21964	COMT	Catechol O-methyltransferase	0.105335	0.0691543
P22059	OSBP	Oxysterol-binding protein 1	0.0821069	0.107492
P22061	PCMT1	Protein-L-isoaspartate(D-aspartate) O-methyltransferase	-0.470011	1.21344
P22234	PAICS	Multifunctional protein ADE2;Phosphoribosylaminoimidazole-succinocarboxamide synthase;Phosphoribosylaminoimidazole carboxylase	-1.15931	0.715928
P22307	SCP2	Non-specific lipid-transfer protein	0.251897	0.305384
P22314	UBA1	Ubiquitin-like modifier-activating enzyme 1	-1.40497	2.23116
P22626	HNRNPA2B1	Heterogeneous nuclear ribonucleoproteins A2/B1	0.369351	1.51328
P22694	PRKACB	cAMP-dependent protein kinase catalytic subunit beta	-0.848093	1.36384
P22695	UQCRC2	Cytochrome b-c1 complex subunit 2, mitochondrial	-0.515278	0.869386
P23246	SFPQ	Splicing factor, proline- and glutamine-rich	0.623648	0.970729
P23381	WARS	Tryptophan--tRNA ligase, cytoplasmic;T1-TrpRS;T2-TrpRS	0.321799	1.05056
P23396	RPS3	40S ribosomal protein S3	-0.0826314	0.250229
P23471	PTPRZ1	Receptor-type tyrosine-protein phosphatase zeta	-0.50758	0.612997
P23515	OMG	Oligodendrocyte-myelin glycoprotein	0.16688	0.144339
P23526	AHCY	Adenosylhomocysteinase	-0.0361702	0.022689
P23528	CFL1	Cofilin-1	-0.0279073	0.065912
P23634	ATP2B4	Plasma membrane calcium-transporting ATPase 4	-0.651203	1.74275
P23786	CPT2	Carnitine O-palmitoyltransferase 2, mitochondrial	0.0560778	0.16009
P24534	EEF1B2	Elongation factor 1-beta	-0.337663	0.760077
P24539	ATP5F1	ATP synthase F(0) complex subunit B1, mitochondrial	-0.303952	1.12293
P24666	ACP1	Low molecular weight phosphotyrosine protein phosphatase	-0.158234	0.118541
P24752	ACAT1	Acetyl-CoA acetyltransferase, mitochondrial	-0.199906	0.853586
P24821	TNC	Tenascin	-0.326601	0.250461
P25325	MPST	3-mercaptopyruvate sulfurtransferase	-0.0812273	0.0658124
P25398	RPS12	40S ribosomal protein S12	-0.302136	0.703721
P25705	ATP5A1	ATP synthase subunit alpha, mitochondrial	0.260132	0.289732
P26038	MSN	Moesin	-0.422741	0.274448
P26196	DDX6	Probable ATP-dependent RNA helicase DDX6	-0.217491	0.136912
P26232	CTNNA2	Catenin alpha-2	-0.532521	0.956544
P26373	RPL13	60S ribosomal protein L13	0.203432	0.186925
P26440	IVD	Isovaleryl-CoA dehydrogenase, mitochondrial	-0.0417531	0.378667
P26639	TARS	Threonine--tRNA ligase, cytoplasmic	-0.275636	0.578292
P26640	VARS	Valine--tRNA ligase	-0.701442	0.890796
P26641	EEF1G	Elongation factor 1-gamma	-0.26304	0.852712
P27338	MAOB	Amine oxidase [flavin-containing] B	-0.530407	0.9275
P27348	YWHAQ	14-3-3 protein theta	-1.12842	1.10464
P27361	MAPK3	Mitogen-activated protein kinase 3	-0.402002	0.586161
P27449	ATP6V0C	V-type proton ATPase 16 kDa proteolipid subunit	-0.212585	0.218456
P27797	CALR	Calreticulin	-1.55084	1.48606
P27816	MAP4	Microtubule-associated protein 4	1.26739	0.460448
P27824	CANX	Calnexin	-0.200276	0.421605
P28161	GSTM2	Glutathione S-transferase Mu 2	-0.088291	1.43189
P28331	NDUFS1	NADH-ubiquinone oxidoreductase 75 kDa subunit, mitochondrial	-0.516573	0.551429
P28482	MAPK1	Mitogen-activated protein kinase 1	-0.518711	0.968219
P29120	PCSK1	Neuroendocrine convertase 1	-0.695333	0.568455
P29218	IMPA1	Inositol monophosphatase 1	0.0650008	0.367187
P29401	TKT	Transketolase	-1.4903	0.8666
P29692	EEF1D	Elongation factor 1-delta	0.125146	0.209118
P29966	MARCKS	Myristoylated alanine-rich C-kinase substrate	1.42614	0.43891
P29992	GNA11	Guanine nucleotide-binding protein subunit alpha-11	0.0130042	0.0217254
P30038	ALDH4A1	Delta-1-pyrroline-5-carboxylate dehydrogenase, mitochondrial	-0.77872	0.736574
P30041	PRDX6	Peroxiredoxin-6	-1.04832	1.0596
P30043	BLVRB	Flavin reductase (NADPH)	-0.148746	1.35649
P30044	PRDX5	Peroxiredoxin-5, mitochondrial	-0.25783	0.349295
P30046;A6NHG4	DDT;DDTL	D-dopachrome decarboxylase;D-dopachrome decarboxylase-like protein	0.495468	0.53422
P30048	PRDX3	Thioredoxin-dependent peroxide reductase, mitochondrial	0.0714649	0.0434124
P30050	RPL12	60S ribosomal protein L12	-0.151405	0.140218
P30085	CMPK1	UMP-CMP kinase	-0.657578	1.23089
P30086	PEBP1	Phosphatidylethanolamine-binding protein 1;Hippocampal cholinergic neurostimulating peptide	0.327504	0.823725
P30101	PDIA3	Protein disulfide-isomerase A3	-1.8612	1.09829
P30153	PPP2R1A	Serine/threonine-protein phosphatase 2A 65 kDa regulatory subunit A alpha isoform	-0.926094	1.44612
P30520	ADSS	Adenylosuccinate synthetase isozyme 2	-1.37414	0.756308
P30626	SRI	Sorcin	-0.365224	0.76694
P31040	SDHA	Succinate dehydrogenase [ubiquinone] flavoprotein subunit, mitochondrial	-0.408824	0.537114
P31146	CORO1A	Coronin-1A	-0.737566	1.10259
P31150	GDI1	Rab GDP dissociation inhibitor alpha	-0.865494	1.37565
P31323	PRKAR2B	cAMP-dependent protein kinase type II-beta regulatory subunit	-0.192622	0.695761
P31689	DNAJA1	DnaJ homolog subfamily A member 1	-0.104353	0.093382
P31930	UQCRC1	Cytochrome b-c1 complex subunit 1, mitochondrial	-0.103773	0.320339
P31939	ATIC	Bifunctional purine biosynthesis protein PURH;Phosphoribosylaminoimidazolecarboxamide formyltransferase;IMP cyclohydrolase	-2.07397	1.23387
P31943	HNRNPH1	Heterogeneous nuclear ribonucleoprotein H;Heterogeneous nuclear ribonucleoprotein H, N-terminally processed	0.6128	1.18066
P31946	YWHAB	14-3-3 protein beta/alpha;14-3-3 protein beta/alpha, N-terminally processed	-1.37775	1.07447
P31947	SFN	14-3-3 protein sigma	-1.13946	0.888195
P32004	L1CAM	Neural cell adhesion molecule L1	-0.361641	0.740847
P32119	PRDX2	Peroxiredoxin-2	0.446196	1.19275
P33176	KIF5B	Kinesin-1 heavy chain	0.0573407	0.178447
P34897	SHMT2	Serine hydroxymethyltransferase, mitochondrial	0.56606	0.372937
P34932	HSPA4	Heat shock 70 kDa protein 4	-0.872408	0.635273
P34949	MPI	Mannose-6-phosphate isomerase	-1.0756	1.00653
P35080	PFN2	Profilin-2	0.434736	0.397803
P35222	CTNNB1	Catenin beta-1	-0.465605	1.82186
P35232	PHB	Prohibitin	-0.48369	0.918413
P35241	RDX	Radixin	0.504429	1.09529
P35579	MYH9	Myosin-9	-0.469984	0.501106
P35580	MYH10	Myosin-10	-0.560375	0.638638
P35611	ADD1	Alpha-adducin	0.20308	0.404064
P35612	ADD2	Beta-adducin	0.304445	0.739226
P35613	BSG	Basigin	-0.80814	1.14022
P35637	FUS	RNA-binding protein FUS	1.65074	1.37515
P36405	ARL3	ADP-ribosylation factor-like protein 3	-0.301662	0.435255
P36406	TRIM23	E3 ubiquitin-protein ligase TRIM23	0.621949	2.72052
P36542	ATP5C1	ATP synthase subunit gamma, mitochondrial	-0.108485	0.433288
P36543;Q96A05	ATP6V1E1;ATP6V1E2	V-type proton ATPase subunit E 1;V-type proton ATPase subunit E 2	-0.233212	0.177079
P36578	RPL4	60S ribosomal protein L4	-0.15165	1.17746
P36776	LONP1	Lon protease homolog, mitochondrial	-0.979494	0.86753
P36871	PGM1	Phosphoglucomutase-1	-1.13759	1.24513
P36957	DLST	Dihydrolipoyllysine-residue succinyltransferase component of 2-oxoglutarate dehydrogenase complex, mitochondrial	0.315053	0.152056
P36969	GPX4	Phospholipid hydroperoxide glutathione peroxidase, mitochondrial	-0.208737	0.801793
P37108	SRP14	Signal recognition particle 14 kDa protein	0.222368	0.318524
P37235;P84074	HPCAL1;HPCA	Hippocalcin-like protein 1;Neuron-specific calcium-binding protein hippocalcin	-0.0513762	0.0521488
P37837	TALDO1	Transaldolase	0.345047	0.354228
P37840	SNCA	Alpha-synuclein	0.087094	0.104519
P38117	ETFB	Electron transfer flavoprotein subunit beta	-1.22266	0.993274
P38159	RBMX	RNA-binding motif protein, X chromosome;RNA-binding motif protein, X chromosome, N-terminally processed	1.79825	0.568764
P38606	ATP6V1A	V-type proton ATPase catalytic subunit A	-0.457556	0.636976
P38646	HSPA9	Stress-70 protein, mitochondrial	-0.573153	0.374224
P39019	RPS19	40S ribosomal protein S19	0.332127	1.1081
P39023	RPL3	60S ribosomal protein L3	-0.637411	1.74168
P40227	CCT6A	T-complex protein 1 subunit zeta	-0.834588	0.712692
P40429	RPL13A	60S ribosomal protein L13a	0.380949	0.308683
P40925	MDH1	Malate dehydrogenase, cytoplasmic	-0.414206	0.228731
P40926	MDH2	Malate dehydrogenase, mitochondrial	-0.396901	0.765411
P40939	HADHA	Trifunctional enzyme subunit alpha, mitochondrial;Long-chain enoyl-CoA hydratase;Long chain 3-hydroxyacyl-CoA dehydrogenase	-0.336128	0.56165
P41091;Q2VIR3	EIF2S3;EIF2S3L	Eukaryotic translation initiation factor 2 subunit 3;Putative eukaryotic translation initiation factor 2 subunit 3-like protein	0.676573	1.00827
P41222	PTGDS	Prostaglandin-H2 D-isomerase	2.15676	0.309292
P41250	GARS	Glycine--tRNA ligase	-0.99852	0.509739
P41732	TSPAN7	Tetraspanin-7	-0.810739	0.953606
P42025	ACTR1B	Beta-centractin	-0.816562	0.619446
P42167;P42166	TMPO	Lamina-associated polypeptide 2, isoforms beta/gamma;Thymopoietin;Thymopentin;Lamina-associated polypeptide 2, isoform alpha;Thymopoietin;Thymopentin	0.272336	0.16615
P42658	DPP6	Dipeptidyl aminopeptidase-like protein 6	-0.415787	0.482529
P42704	LRPPRC	Leucine-rich PPR motif-containing protein, mitochondrial	0.300183	0.241616
P42765	ACAA2	3-ketoacyl-CoA thiolase, mitochondrial	-0.0159782	0.0132002
P43003	SLC1A3	Excitatory amino acid transporter 1	-0.760834	1.06619
P43004	SLC1A2	Excitatory amino acid transporter 2	-0.694503	1.23302
P43007	SLC1A4	Neutral amino acid transporter A	-0.625267	1.06685
P43034	PAFAH1B1	Platelet-activating factor acetylhydrolase IB subunit alpha	-1.28508	0.895071
P43243	MATR3	Matrin-3	0.594929	0.639048
P43304	GPD2	Glycerol-3-phosphate dehydrogenase, mitochondrial	-0.691905	1.70691
P43490	NAMPT	Nicotinamide phosphoribosyltransferase	0.145447	0.062952
P45880	VDAC2	Voltage-dependent anion-selective channel protein 2	-0.33129	0.581389
P45954	ACADSB	Short/branched chain specific acyl-CoA dehydrogenase, mitochondrial	-0.482166	0.897467
P45974	USP5	Ubiquitin carboxyl-terminal hydrolase 5	-0.129665	0.144437
P45985	MAP2K4	Dual specificity mitogen-activated protein kinase kinase 4	0.833461	0.846215
P46108	CRK	Adapter molecule crk	0.0932287	0.208442
P46459	NSF	Vesicle-fusing ATPase	-0.231375	1.47059
P46777	RPL5	60S ribosomal protein L5	-1.67749	2.01046
P46778	RPL21	60S ribosomal protein L21	0.0334704	0.0533152
P46781	RPS9	40S ribosomal protein S9	0.0482351	0.0193153
P46782	RPS5	40S ribosomal protein S5;40S ribosomal protein S5, N-terminally processed	-0.232756	0.187378
P46783;Q9NQ39	RPS10;RPS10P5	40S ribosomal protein S10;Putative 40S ribosomal protein S10-like	0.478687	0.771743
P46821	MAP1B	Microtubule-associated protein 1B;MAP1B heavy chain;MAP1 light chain LC1	0.859141	1.03077
P46940	IQGAP1	Ras GTPase-activating-like protein IQGAP1	0.0847972	0.204777
P46976	GYG1	Glycogenin-1	0.390475	1.10284
P47755	CAPZA2	F-actin-capping protein subunit alpha-2	1.09591	0.578007
P47756	CAPZB	F-actin-capping protein subunit beta	0.548105	1.00473
P48047	ATP5O	ATP synthase subunit O, mitochondrial	0.404033	0.247869
P48426	PIP4K2A	Phosphatidylinositol 5-phosphate 4-kinase type-2 alpha	0.200257	0.556105
P48506	GCLC	Glutamate--cysteine ligase catalytic subunit	-0.87017	0.648796
P48637	GSS	Glutathione synthetase	0.383651	0.437074
P48643	CCT5	T-complex protein 1 subunit epsilon	-1.35393	0.792989
P48735	IDH2	Isocitrate dehydrogenase [NADP], mitochondrial	-1.00491	1.5052
P48739	PITPNB	Phosphatidylinositol transfer protein beta isoform	0.103584	0.193077
P49189	ALDH9A1	4-trimethylaminobutyraldehyde dehydrogenase	-0.375647	3.39295
P49207	RPL34	60S ribosomal protein L34	-0.483483	2.79993
P49327	FASN	Fatty acid synthase;[Acyl-carrier-protein] S-acetyltransferase;[Acyl-carrier-protein] S-malonyltransferase;3-oxoacyl-[acyl-carrier-protein] synthase;3-oxoacyl-[acyl-carrier-protein] reductase;3-hydroxyacyl-[acyl-carrier-protein] dehydratase;Enoyl-[acyl-carrier-protein] reductase;Oleoyl-[acyl-carrier-protein] hydrolase	0.139258	0.0962517
P49368	CCT3	T-complex protein 1 subunit gamma	-0.843428	0.558133
P49407;P32121	ARRB1;ARRB2	Beta-arrestin-1;Beta-arrestin-2	-0.949011	1.0492
P49418	AMPH	Amphiphysin	-0.289413	0.155769
P49419	ALDH7A1	Alpha-aminoadipic semialdehyde dehydrogenase	-0.291018	0.881189
P49441	INPP1	Inositol polyphosphate 1-phosphatase	-0.184795	0.173218
P49458	SRP9	Signal recognition particle 9 kDa protein	0.50101	1.11518
P49588	AARS	Alanine--tRNA ligase, cytoplasmic	-0.575271	0.303225
P49591	SARS	Serine--tRNA ligase, cytoplasmic	-0.271862	0.387076
P49748	ACADVL	Very long-chain specific acyl-CoA dehydrogenase, mitochondrial	0.366114	0.60696
P49758	RGS6	Regulator of G-protein signaling 6	-0.161691	0.150125
P49773	HINT1	Histidine triad nucleotide-binding protein 1	0.305438	0.17432
P49802	RGS7	Regulator of G-protein signaling 7	-0.0719347	0.0797703
P49821	NDUFV1	NADH dehydrogenase [ubiquinone] flavoprotein 1, mitochondrial	-0.399568	0.47983
P49840	GSK3A	Glycogen synthase kinase-3 alpha	-0.551129	0.782723
P49841	GSK3B	Glycogen synthase kinase-3 beta	-0.998261	0.67954
P49902	NT5C2	Cytosolic purine 5-nucleotidase	-1.43023	0.925127
P49915	GMPS	GMP synthase [glutamine-hydrolyzing]	0.831044	0.202453
P50135	HNMT	Histamine N-methyltransferase	0.930528	0.468984
P50148	GNAQ	Guanine nucleotide-binding protein G(q) subunit alpha	-0.289691	0.604787
P50150	GNG4	Guanine nucleotide-binding protein G(I)/G(S)/G(O) subunit gamma-4	0.305538	0.215782
P50213	IDH3A	Isocitrate dehydrogenase [NAD] subunit alpha, mitochondrial	-0.34697	0.229315
P50395	GDI2	Rab GDP dissociation inhibitor beta	-0.712395	0.640023
P50502;Q8IZP2;Q8NFI4	ST13;ST13P4;ST13P5	Hsc70-interacting protein;Putative protein FAM10A4;Putative protein FAM10A5	0.713227	0.740099
P50570	DNM2	Dynamin-2	-0.241562	0.840928
P50897	PPT1	Palmitoyl-protein thioesterase 1	-0.196634	0.33953
P50914	RPL14	60S ribosomal protein L14	-0.41875	1.14248
P50990	CCT8	T-complex protein 1 subunit theta	-0.915597	0.624606
P50991	CCT4	T-complex protein 1 subunit delta	-0.871763	0.682279
P50993	ATP1A2	Sodium/potassium-transporting ATPase subunit alpha-2	-0.470329	0.86145
P50995	ANXA11	Annexin A11	-0.358364	0.322815
P51148	RAB5C	Ras-related protein Rab-5C	0.162655	0.615926
P51149	RAB7A	Ras-related protein Rab-7a	0.264418	0.514485
P51452	DUSP3	Dual specificity protein phosphatase 3	0.0686238	0.089593
P51553	IDH3G	Isocitrate dehydrogenase [NAD] subunit gamma, mitochondrial	1.50571	0.656584
P51572	BCAP31	B-cell receptor-associated protein 31	-0.200855	0.314891
P51608	MECP2	Methyl-CpG-binding protein 2	0.455511	0.587637
P51649	ALDH5A1	Succinate-semialdehyde dehydrogenase, mitochondrial	1.04864	0.399981
P51659	HSD17B4	Peroxisomal multifunctional enzyme type 2;(3R)-hydroxyacyl-CoA dehydrogenase;Enoyl-CoA hydratase 2	-0.401384	0.88831
P51665	PSMD7	26S proteasome non-ATPase regulatory subunit 7	-0.345086	0.760429
P51674	GPM6A	Neuronal membrane glycoprotein M6-a	-0.734531	0.994666
P51888	PRELP	Prolargin	0.178813	0.407958
P51991	HNRNPA3	Heterogeneous nuclear ribonucleoprotein A3	1.19995	1.48322
P52272	HNRNPM	Heterogeneous nuclear ribonucleoprotein M	0.0158448	0.286967
P52306	RAP1GDS1	Rap1 GTPase-GDP dissociation stimulator 1	-1.19633	1.27421
P52758	HRSP12	Ribonuclease UK114	0.581383	1.24129
P52815	MRPL12	39S ribosomal protein L12, mitochondrial	-0.332323	0.395322
P52907	CAPZA1	F-actin-capping protein subunit alpha-1	1.06026	0.519254
P52943	CRIP2	Cysteine-rich protein 2	0.393087	0.453799
P53365	ARFIP2	Arfaptin-2	-0.355378	0.445877
P53396	ACLY	ATP-citrate synthase	-1.25826	0.74883
P53597	SUCLG1	Succinyl-CoA ligase [ADP/GDP-forming] subunit alpha, mitochondrial	1.0656	1.17848
P53621	COPA	Coatomer subunit alpha;Xenin;Proxenin	0.569699	0.265776
P53675	CLTCL1	Clathrin heavy chain 2	-0.922182	1.52166
P53680	AP2S1	AP-2 complex subunit sigma	-0.145967	0.228039
P53990	IST1	IST1 homolog	0.192457	0.0850364
P53999	SUB1	Activated RNA polymerase II transcriptional coactivator p15	0.30094	1.12936
P54289	CACNA2D1	Voltage-dependent calcium channel subunit alpha-2/delta-1;Voltage-dependent calcium channel subunit alpha-2-1;Voltage-dependent calcium channel subunit delta-1	-0.326376	0.621176
P54577	YARS	Tyrosine--tRNA ligase, cytoplasmic;Tyrosine--tRNA ligase, cytoplasmic, N-terminally processed	-0.450799	0.610361
P54578	USP14	Ubiquitin carboxyl-terminal hydrolase 14	-1.00479	0.627994
P54652	HSPA2	Heat shock-related 70 kDa protein 2	-0.611733	0.360467
P54707	ATP12A	Potassium-transporting ATPase alpha chain 2	-0.511749	0.792707
P54750	PDE1A	Calcium/calmodulin-dependent 3,5-cyclic nucleotide phosphodiesterase 1A	0.144487	0.139019
P54819	AK2	Adenylate kinase 2, mitochondrial;Adenylate kinase 2, mitochondrial, N-terminally processed	0.127476	0.286115
P54920	NAPA	Alpha-soluble NSF attachment protein	-0.349577	1.1093
P55010	EIF5	Eukaryotic translation initiation factor 5	-1.01013	1.64633
P55036	PSMD4	26S proteasome non-ATPase regulatory subunit 4	-0.805637	2.09989
P55072	VCP	Transitional endoplasmic reticulum ATPase	-0.4343	0.253627
P55084	HADHB	Trifunctional enzyme subunit beta, mitochondrial;3-ketoacyl-CoA thiolase	-0.555152	0.800061
P55209	NAP1L1	Nucleosome assembly protein 1-like 1	-1.18613	1.0227
P55327	TPD52	Tumor protein D52	0.161499	0.660033
P55786	NPEPPS	Puromycin-sensitive aminopeptidase	-1.19924	1.95021
P55809	OXCT1	Succinyl-CoA:3-ketoacid coenzyme A transferase 1, mitochondrial	-0.566386	0.511514
P56134	ATP5J2	ATP synthase subunit f, mitochondrial	-0.533665	0.389214
P56181	NDUFV3	NADH dehydrogenase [ubiquinone] flavoprotein 3, mitochondrial	-0.267967	0.180657
P56192	MARS	Methionine--tRNA ligase, cytoplasmic	0.179062	0.965603
P59768	GNG2	Guanine nucleotide-binding protein G(I)/G(S)/G(O) subunit gamma-2	0.351958	0.870491
P59998	ARPC4	Actin-related protein 2/3 complex subunit 4	-0.90802	1.03701
P60033	CD81	CD81 antigen	-0.272324	0.466963
P60174	TPI1	Triosephosphate isomerase	2.07177	0.323389
P60201	PLP1	Myelin proteolipid protein	-0.908205	0.800971
P60520	GABARAPL2	Gamma-aminobutyric acid receptor-associated protein-like 2	0.64981	0.40909
P60660	MYL6	Myosin light polypeptide 6	-0.111526	0.0902483
P60709;P63261	ACTB;ACTG1	Actin, cytoplasmic 1;Actin, cytoplasmic 1, N-terminally processed;Actin, cytoplasmic 2;Actin, cytoplasmic 2, N-terminally processed	0.0496451	0.0821493
P60866	RPS20	40S ribosomal protein S20	0.39621	1.8018
P60880	SNAP25	Synaptosomal-associated protein 25	-0.288653	1.03887
P60891;P21108	PRPS1;PRPS1L1	Ribose-phosphate pyrophosphokinase 1;Ribose-phosphate pyrophosphokinase 3	-0.0169774	0.0132041
P60953	CDC42	Cell division control protein 42 homolog	-0.0416105	0.051708
P60981	DSTN	Destrin	-0.689188	0.974742
P61006	RAB8A	Ras-related protein Rab-8A	0.303787	1.01823
P61011	SRP54	Signal recognition particle 54 kDa protein	1.36353	1.11842
P61018	RAB4B	Ras-related protein Rab-4B	0.230652	0.412564
P61019	RAB2A	Ras-related protein Rab-2A	0.268237	0.614967
P61020	RAB5B	Ras-related protein Rab-5B	0.204194	1.03445
P61026	RAB10	Ras-related protein Rab-10	0.103552	0.458585
P61081	UBE2M	NEDD8-conjugating enzyme Ubc12	0.19894	0.0938659
P61086	UBE2K	Ubiquitin-conjugating enzyme E2 K	-0.496684	1.1564
P61088;Q5JXB2	UBE2N;UBE2NL	Ubiquitin-conjugating enzyme E2 N;Putative ubiquitin-conjugating enzyme E2 N-like	-0.649147	0.67642
P61106	RAB14	Ras-related protein Rab-14	0.219621	0.222224
P61158	ACTR3	Actin-related protein 3	-0.979279	1.00907
P61160	ACTR2	Actin-related protein 2	-0.288248	1.4487
P61163	ACTR1A	Alpha-centractin	-0.892672	0.635981
P61201	COPS2	COP9 signalosome complex subunit 2	-0.529058	0.814412
P61204;P84077;P18085	ARF3;ARF1;ARF4	ADP-ribosylation factor 3;ADP-ribosylation factor 1;ADP-ribosylation factor 4	0.160155	1.24709
P61247	RPS3A	40S ribosomal protein S3a	0.0281199	0.0609141
P61266	STX1B	Syntaxin-1B	-0.400082	0.63467
P61313	RPL15	60S ribosomal protein L15	-1.82684	1.43831
P61421	ATP6V0D1	V-type proton ATPase subunit d 1	-0.46435	0.821646
P61586;P08134	RHOA;RHOC	Transforming protein RhoA;Rho-related GTP-binding protein RhoC	-0.219131	0.69926
P61601	NCALD	Neurocalcin-delta	-0.477866	0.825086
P61604	HSPE1	10 kDa heat shock protein, mitochondrial	0.992984	1.20447
P61758	VBP1	Prefoldin subunit 3	-0.652412	0.60001
P61764	STXBP1	Syntaxin-binding protein 1	-0.690921	0.976171
P61978	HNRNPK	Heterogeneous nuclear ribonucleoprotein K	0.675865	0.525118
P61981	YWHAG	14-3-3 protein gamma;14-3-3 protein gamma, N-terminally processed	-1.51789	0.866402
P62081	RPS7	40S ribosomal protein S7	0.149788	1.20558
P62140	PPP1CB	Serine/threonine-protein phosphatase PP1-beta catalytic subunit	0.251158	0.228784
P62166	NCS1	Neuronal calcium sensor 1	-0.052086	0.22047
P62241	RPS8	40S ribosomal protein S8	-0.516141	0.749779
P62244	RPS15A	40S ribosomal protein S15a	0.0156332	0.012978
P62249	RPS16	40S ribosomal protein S16	0.300775	0.381317
P62258	YWHAE	14-3-3 protein epsilon	-1.24409	1.01761
P62263	RPS14	40S ribosomal protein S14	-0.097647	0.395224
P62266	RPS23	40S ribosomal protein S23	-0.264095	0.83897
P62269	RPS18	40S ribosomal protein S18	-0.0606885	0.102554
P62277	RPS13	40S ribosomal protein S13	-0.0435369	0.618157
P62280	RPS11	40S ribosomal protein S11	-0.404187	0.765327
P62333	PSMC6	26S protease regulatory subunit 10B	-0.114939	0.24936
P62424	RPL7A	60S ribosomal protein L7a	-1.6438	1.26889
P62495	ETF1	Eukaryotic peptide chain release factor subunit 1	-0.200881	0.209555
P62701;P22090;Q8TD47	RPS4X;RPS4Y1;RPS4Y2	40S ribosomal protein S4, X isoform;40S ribosomal protein S4, Y isoform 1;40S ribosomal protein S4, Y isoform 2	0.237375	0.805479
P62745	RHOB	Rho-related GTP-binding protein RhoB	-0.502649	0.421046
P62750	RPL23A	60S ribosomal protein L23a	0.0601613	0.421539
P62760	VSNL1	Visinin-like protein 1	-0.71442	0.736396
P62805	HIST1H4A	Histone H4	-0.989038	2.01384
P62820	RAB1A	Ras-related protein Rab-1A	0.0852666	0.237692
P62826	RAN	GTP-binding nuclear protein Ran	-0.45113	0.412011
P62834	RAP1A	Ras-related protein Rap-1A	0.272795	0.803899
P62837;P61077;Q9Y2X8;P51668	UBE2D2;UBE2D3;UBE2D4;UBE2D1	Ubiquitin-conjugating enzyme E2 D2;Ubiquitin-conjugating enzyme E2 D3;Ubiquitin-conjugating enzyme E2 D4;Ubiquitin-conjugating enzyme E2 D1	0.270142	0.269519
P62847	RPS24	40S ribosomal protein S24	-0.0980297	0.121632
P62851	RPS25	40S ribosomal protein S25	-0.0022416	0.0201256
P62873	GNB1	Guanine nucleotide-binding protein G(I)/G(S)/G(T) subunit beta-1	0.128387	0.106114
P62879	GNB2	Guanine nucleotide-binding protein G(I)/G(S)/G(T) subunit beta-2	0.271718	0.369167
P62899	RPL31	60S ribosomal protein L31	0.0496987	0.0584643
P62906	RPL10A	60S ribosomal protein L10a	2.1091	0.684144
P62913	RPL11	60S ribosomal protein L11	0.17297	0.655035
P62917	RPL8	60S ribosomal protein L8	-0.837887	1.14012
P62937	PPIA	Peptidyl-prolyl cis-trans isomerase A;Peptidyl-prolyl cis-trans isomerase A, N-terminally processed	-0.99697	1.0769
P62987;P62979;P0CG47;P0CG48	UBA52;RPS27A;UBB;UBC	Ubiquitin-60S ribosomal protein L40;Ubiquitin;60S ribosomal protein L40;Ubiquitin-40S ribosomal protein S27a;Ubiquitin;40S ribosomal protein S27a;Polyubiquitin-B;Ubiquitin;Polyubiquitin-C;Ubiquitin	-0.21532	0.147217
P62995	TRA2B	Transformer-2 protein homolog beta	-0.263978	0.175771
P63000	RAC1	Ras-related C3 botulinum toxin substrate 1	0.112198	0.103677
P63010	AP2B1	AP-2 complex subunit beta	0.433777	0.294587
P63027;Q15836	VAMP2;VAMP3	Vesicle-associated membrane protein 2;Vesicle-associated membrane protein 3	0.312025	0.45199
P63092;Q5JWF2	GNAS	Guanine nucleotide-binding protein G(s) subunit alpha isoforms short;Guanine nucleotide-binding protein G(s) subunit alpha isoforms XLas	-0.349865	0.596465
P63096;P08754	GNAI1;GNAI3	Guanine nucleotide-binding protein G(i) subunit alpha-1;Guanine nucleotide-binding protein G(k) subunit alpha	-0.403194	0.615703
P63098	PPP3R1	Calcineurin subunit B type 1	-1.39347	1.23957
P63104	YWHAZ	14-3-3 protein zeta/delta	-1.33616	1.01017
P63151	PPP2R2A	Serine/threonine-protein phosphatase 2A 55 kDa regulatory subunit B alpha isoform	-0.35086	0.671988
P63241;Q6IS14	EIF5A;EIF5AL1	Eukaryotic translation initiation factor 5A-1;Eukaryotic translation initiation factor 5A-1-like	-0.488079	0.566806
P63244	GNB2L1	Guanine nucleotide-binding protein subunit beta-2-like 1;Guanine nucleotide-binding protein subunit beta-2-like 1, N-terminally processed	-1.00911	1.0543
P67775	PPP2CA	Serine/threonine-protein phosphatase 2A catalytic subunit alpha isoform	-0.0759246	0.0564321
P67870	CSNK2B	Casein kinase II subunit beta	0.191423	0.663077
P67936	TPM4	Tropomyosin alpha-4 chain	0.39264	0.770807
P68032;P63267;P68133;P62736	ACTC1;ACTG2;ACTA1;ACTA2	Actin, alpha cardiac muscle 1;Actin, gamma-enteric smooth muscle;Actin, alpha skeletal muscle;Actin, aortic smooth muscle	0.213061	0.464526
P68036;A0A1B0GUS4	UBE2L3	Ubiquitin-conjugating enzyme E2 L3	0.0612822	0.679244
P68363	TUBA1B	Tubulin alpha-1B chain	0.257369	0.206625
P68366	TUBA4A	Tubulin alpha-4A chain	0.371458	0.376258
P68371	TUBB4B	Tubulin beta-4B chain	0.398182	0.515527
P68400;Q8NEV1	CSNK2A1;CSNK2A3	Casein kinase II subunit alpha;Casein kinase II subunit alpha 3	0.275994	0.53257
P68402	PAFAH1B2	Platelet-activating factor acetylhydrolase IB subunit beta	-0.321853	0.2477
P68871	HBB	Hemoglobin subunit beta;LVV-hemorphin-7;Spinorphin	-0.44807	0.440248
P69892;P69891	HBG2;HBG1	Hemoglobin subunit gamma-2;Hemoglobin subunit gamma-1	-0.278163	0.309571
P69905	HBA1	Hemoglobin subunit alpha	-0.352959	0.458783
P78324	SIRPA	Tyrosine-protein phosphatase non-receptor type substrate 1	-0.662197	1.49328
P78352	DLG4	Disks large homolog 4	0.665992	0.846744
P78357	CNTNAP1	Contactin-associated protein 1	-0.189788	0.284946
P78371	CCT2	T-complex protein 1 subunit beta	-0.646016	0.522904
P78559	MAP1A	Microtubule-associated protein 1A;MAP1A heavy chain;MAP1 light chain LC2	0.714917	0.501141
P80404	ABAT	4-aminobutyrate aminotransferase, mitochondrial	-0.530811	0.426479
P80723	BASP1	Brain acid soluble protein 1	0.489937	0.460047
P83731	RPL24	60S ribosomal protein L24	0.485718	0.475926
P84085	ARF5	ADP-ribosylation factor 5	0.30688	0.342589
P84103	SRSF3	Serine/arginine-rich splicing factor 3	0.132818	0.123108
P84243;Q71DI3;Q16695;P68431	H3F3A;HIST2H3A;HIST3H3;HIST1H3A	Histone H3.3;Histone H3.2;Histone H3.1t;Histone H3.1	-1.03191	1.7372
P99999	CYCS	Cytochrome c	0.601883	0.526099
Q00059	TFAM	Transcription factor A, mitochondrial	-0.117997	0.299302
Q00169	PITPNA	Phosphatidylinositol transfer protein alpha isoform	-0.206502	0.288399
Q00325	SLC25A3	Phosphate carrier protein, mitochondrial	-0.275894	0.481389
Q00535	CDK5	Cyclin-dependent-like kinase 5	0.582073	0.333594
Q00577	PURA	Transcriptional activator protein Pur-alpha	-0.282523	0.684823
Q00610	CLTC	Clathrin heavy chain 1	-1.44265	1.27434
Q00765	REEP5	Receptor expression-enhancing protein 5	-0.414359	0.258152
Q00839	HNRNPU	Heterogeneous nuclear ribonucleoprotein U	-0.0737354	0.217894
Q01082	SPTBN1	Spectrin beta chain, non-erythrocytic 1	0.0807878	0.130574
Q01469	FABP5	Fatty acid-binding protein, epidermal	1.41127	0.656543
Q01484	ANK2	Ankyrin-2	0.531912	0.604024
Q01518	CAP1	Adenylyl cyclase-associated protein 1	0.136619	1.23144
Q01813	PFKP	ATP-dependent 6-phosphofructokinase, platelet type	0.801915	0.505712
Q01814	ATP2B2	Plasma membrane calcium-transporting ATPase 2	-0.337198	0.462505
Q01844	EWSR1	RNA-binding protein EWS	1.13232	0.745693
Q01995	TAGLN	Transgelin	0.255751	0.613644
Q02218	OGDH	2-oxoglutarate dehydrogenase, mitochondrial	0.174503	0.0724472
Q02252	ALDH6A1	Methylmalonate-semialdehyde dehydrogenase [acylating], mitochondrial	-0.162947	0.355386
Q02338	BDH1	D-beta-hydroxybutyrate dehydrogenase, mitochondrial	0.541688	1.25365
Q02750	MAP2K1	Dual specificity mitogen-activated protein kinase kinase 1	0.237861	0.287248
Q02790	FKBP4	Peptidyl-prolyl cis-trans isomerase FKBP4;Peptidyl-prolyl cis-trans isomerase FKBP4, N-terminally processed	0.172312	0.199829
Q02878	RPL6	60S ribosomal protein L6	-0.756388	2.54504
Q02952	AKAP12	A-kinase anchor protein 12	0.544737	0.629864
Q02978	SLC25A11	Mitochondrial 2-oxoglutarate/malate carrier protein	0.0801595	0.0298549
Q03001	DST	Dystonin	-0.923129	0.852926
Q04637	EIF4G1	Eukaryotic translation initiation factor 4 gamma 1	0.467408	0.888037
Q04917	YWHAH	14-3-3 protein eta	-0.574476	0.52241
Q05193	DNM1	Dynamin-1	-0.0319884	0.0571587
Q05329	GAD2	Glutamate decarboxylase 2	0.5048	0.971495
Q05639	EEF1A2	Elongation factor 1-alpha 2	0.0425826	0.674121
Q06124	PTPN11	Tyrosine-protein phosphatase non-receptor type 11	-0.455123	0.463122
Q06323	PSME1	Proteasome activator complex subunit 1	-0.596612	1.01848
Q06830	PRDX1	Peroxiredoxin-1	0.440394	0.599976
Q07020	RPL18	60S ribosomal protein L18	-0.734477	1.37098
Q07021	C1QBP	Complement component 1 Q subcomponent-binding protein, mitochondrial	-1.39549	2.48108
Q07666	KHDRBS1	KH domain-containing, RNA-binding, signal transduction-associated protein 1	-0.00985661	0.0116843
Q07866	KLC1	Kinesin light chain 1	0.14275	1.94816
Q07954	LRP1	Prolow-density lipoprotein receptor-related protein 1;Low-density lipoprotein receptor-related protein 1 85 kDa subunit;Low-density lipoprotein receptor-related protein 1 515 kDa subunit;Low-density lipoprotein receptor-related protein 1 intracellular domain	-0.236642	0.582541
Q07960	ARHGAP1	Rho GTPase-activating protein 1	0.306379	0.138075
Q08174	PCDH1	Protocadherin-1	-0.558719	0.828883
Q08209	PPP3CA	Serine/threonine-protein phosphatase 2B catalytic subunit alpha isoform	-0.380025	0.224552
Q08211	DHX9	ATP-dependent RNA helicase A	0.826393	2.08355
Q08257	CRYZ	Quinone oxidoreductase	-1.10965	1.32225
Q08495	DMTN	Dematin	-0.567119	0.90056
Q08722	CD47	Leukocyte surface antigen CD47	-0.479946	1.62031
Q09666	AHNAK	Neuroblast differentiation-associated protein AHNAK	0.363691	0.601334
Q10567	AP1B1	AP-1 complex subunit beta-1	-0.39813	0.505223
Q10713	PMPCA	Mitochondrial-processing peptidase subunit alpha	-0.685307	0.351066
Q12765	SCRN1	Secernin-1	-2.20092	1.46673
Q12860	CNTN1	Contactin-1	-0.0857036	1.15757
Q12874	SF3A3	Splicing factor 3A subunit 3	-0.379866	0.514759
Q12905	ILF2	Interleukin enhancer-binding factor 2	0.325425	0.196717
Q12906	ILF3	Interleukin enhancer-binding factor 3	0.280589	0.171179
Q12926;P26378	ELAVL2;ELAVL4	ELAV-like protein 2;ELAV-like protein 4	1.54093	0.875611
Q12931	TRAP1	Heat shock protein 75 kDa, mitochondrial	0.450054	0.590225
Q12959	DLG1	Disks large homolog 1	0.797679	0.447587
Q12974;Q93096	PTP4A2;PTP4A1	Protein tyrosine phosphatase type IVA 2;Protein tyrosine phosphatase type IVA 1	0.266079	1.90212
Q13148	TARDBP	TAR DNA-binding protein 43	0.206914	0.345851
Q13153	PAK1	Serine/threonine-protein kinase PAK 1	-0.514798	0.659143
Q13177	PAK2	Serine/threonine-protein kinase PAK 2;PAK-2p27;PAK-2p34	-0.40139	0.455278
Q13200	PSMD2	26S proteasome non-ATPase regulatory subunit 2	-0.0849783	0.691426
Q13303	KCNAB2	Voltage-gated potassium channel subunit beta-2	0.130196	0.135866
Q13310	PABPC4	Polyadenylate-binding protein 4	-0.0635432	0.0778696
Q13363	CTBP1	C-terminal-binding protein 1	-0.58897	0.298259
Q13367	AP3B2	AP-3 complex subunit beta-2	2.03633	1.49866
Q13423	NNT	NAD(P) transhydrogenase, mitochondrial	-0.326394	0.755859
Q13449	LSAMP	Limbic system-associated membrane protein	-0.047952	0.0548112
Q13491	GPM6B	Neuronal membrane glycoprotein M6-b	-0.396157	0.214223
Q13492	PICALM	Phosphatidylinositol-binding clathrin assembly protein	-0.347071	0.564045
Q13509	TUBB3	Tubulin beta-3 chain	0.505282	0.654731
Q13510	ASAH1	Acid ceramidase;Acid ceramidase subunit alpha;Acid ceramidase subunit beta	-0.409433	1.01497
Q13526	PIN1	Peptidyl-prolyl cis-trans isomerase NIMA-interacting 1	-1.13901	0.876369
Q13554	CAMK2B	Calcium/calmodulin-dependent protein kinase type II subunit beta	-0.808055	1.17904
Q13555	CAMK2G	Calcium/calmodulin-dependent protein kinase type II subunit gamma	-0.077454	0.160168
Q13561	DCTN2	Dynactin subunit 2	-0.291913	0.182804
Q13596	SNX1	Sorting nexin-1	-0.177523	0.544846
Q13618	CUL3	Cullin-3	-0.618282	1.32636
Q13620	CUL4B	Cullin-4B	-0.519883	0.93165
Q13642	FHL1	Four and a half LIM domains protein 1	-1.84923	0.999624
Q13740	ALCAM	CD166 antigen	-0.573799	0.959953
Q13813	SPTAN1	Spectrin alpha chain, non-erythrocytic 1	0.63125	0.568237
Q13825	AUH	Methylglutaconyl-CoA hydratase, mitochondrial	0.117799	0.51872
Q13838;O00148	DDX39B;DDX39A	Spliceosome RNA helicase DDX39B;ATP-dependent RNA helicase DDX39A	-0.398608	0.903238
Q13885	TUBB2A	Tubulin beta-2A chain	0.420865	0.514362
Q14008	CKAP5	Cytoskeleton-associated protein 5	0.653202	1.18037
Q14103	HNRNPD	Heterogeneous nuclear ribonucleoprotein D0	1.10848	0.834061
Q14141	SEPT6	Septin-6	-1.01215	1.35144
Q14152	EIF3A	Eukaryotic translation initiation factor 3 subunit A	0.22131	0.225614
Q14194	CRMP1	Dihydropyrimidinase-related protein 1	-0.00019078	0.00106969
Q14195	DPYSL3	Dihydropyrimidinase-related protein 3	-0.855808	1.14404
Q14203	DCTN1	Dynactin subunit 1	0.325374	0.437578
[truncated: 398 more rows]
